# Supplementary material for: Factors Related to Mental Health During the COVID-19 Lockdown in Spain
Source: Front Psychol. 2021 Aug 24;12:715792. doi: 10.3389/fpsyg.2021.715792 (PMC8422965; doi:10.3389/fpsyg.2021.715792)
Supplement: Supplementary file 1 [file Table_1.XLSX]

## Sheet: covid2020
Num_id	Age	Gender	People living in the household	Area of residence	Days of confinement	Healthy habits	Healthy habits_P17.1	Healthy habits_P17.2	Loneliness	Coping humor	Coping humor_P25.1	Coping humor_P25.3	Coping humor_P25.4	Coping humor_P25.5	Mental health	Mental health_P26.1_R	Mental health_P26.2	Mental health_P26.3_R	Mental health_P26.4	Mental health_P26.5_R
1671	70	1		1	8	5	4	1	27	8	2	1	1	1	19	5	4	3	3	4
830	61	1		1	9	6	3	3	21	14	3	3	3	3	22	4	5	5	3	5
2088	43	2		2		7	4	3	15	16	3	3	3	4	20	4	4	4	2	6
359	46	2		1	7	6	3	3	17	16	4	3	3	3	24	5	4	5	4	6
2075	66	1		1	8	5	3	2	35	16	2	4	3	3	20	5	5	3	2	5
2069	64	2		1	10	6	3	3	31	18	4	3	3	4	22	5	5	3	3	6
52	45	2		1	7	7	3	4	19	13	4	2	2	3	20	4	3	4	4	5
68	44	1		1	8	4	2	2	21	16	3	3	3	4	19	3	5	3	3	5
528	41	1		1	7	6	3	3	20	9	3	1	1	3	23	4	4	5	5	5
650	41	2		1	8	5	3	2	23	14	3	3	3	3	20	3	2	5	4	6
736	60	2		1	10	4	3	1	17	17	4	3	3	4	21	4	4	4	4	5
895	23	2		2	8	6	3	3	14	15	2	3	3	4	24	3	3	6	6	6
934	36	2		1	9	4	3	1	19	17	1	4	4	4	24	5	4	5	4	6
960	52	2		1	10	6	4	2	15	9	2	3	1	2	26	5	5	5	5	6
1293	42	1		1	10	4	3	1	17	15	3	3	3	3	23	4	5	5	4	5
1312	53	1		1	7	5	4	1	25	17	3	3	3	4	28	6	5	6	5	6
2070	41	1		1	8	7	4	3	26	15	2	3	4	4	25	6	5	5	3	6
356	34	2		1	8	5	2	3	24	14	1	4	3	3	21	4	3	4	4	6
420	33	1	2	1	8	5	3	2	15	15	3	4	4	2	22	5	4	4	3	6
2852	46	1	2	2	28	6	3	3	14	18	3	4	3	4	30	6	6	6	6	6
3223	34	1	2	1	56	6	4	2	20	11	3	2	2	2	25	5	5	5	4	6
479	51	2	2	1	6	5	4	1	20	13	3	3	2	3	26	5	6	4	5	6
526	61	2	2	1	9	4	3	1	23	8	1	1	1	4	8	1	1	2	2	2
2033	46	2	2	1	7	8	4	4	19	13	3	2	2	2	22	4	5	4	5	4
2897	27	2	2	1	29	5	3	2	25	6	1	2	1	1	5	1	1	1	1	1
855	30	2	2	1	7	4	2	2	27	15	3	4	3	3	21	5	4	3	4	5
687	32	2	2	1	7	5	3	2	16	17	3	3	3	4	22	3	4	6	3	6
1188	55	2	2	1	2	7	4	3	17	18	4	4	3	4	19	4	3	4	3	5
1446	43	1	2	1	7	6	3	3	16	16	3	3	3	3	15	2	3	3	4	3
2411	35	2	2	1	26	5	3	2	14	14	2	2	3	3	20	4	4	4	3	5
3070	33	1	2	1	40	5	3	2	13	14	1	2	4	4	19	5	5	3	3	3
3132	22	2	2	1	45	4	2	2	15	13	4	2	2	3	22	3	5	5	5	4
3155	30	2	2	1	54	3	1	2	13	12	3	2	1	3	17	5	2	4	3	3
3183	61	2	2	1	50	5	3	2	30	15	3	3	3	4	22	5	4	4	3	6
3336	54	2	2	2	51	8	4	4	12	15	4	3	3	4	29	6	6	5	6	6
3604	52	1	2	1	60	4	2	2	16	19	3	4	4	4	25	6	6	3	5	5
4236	62	1	2	1	60	6	4	2	11	15	4	1	4	4	27	5	5	6	5	6
4286	63	2	2	1	61	5	3	2	19	17	4	3	3	3	25	5	5	6	3	6
4370	27	2	2	2	53	8	4	4	18	15	3	3	3	3	20	3	3	5	3	6
4481	51	2	2	1	67	5	3	2	20	15	3	3	3	3	30	6	6	6	6	6
3280	24	1	2	1	53	4	2	2	27	13	3	2	2	3	18	5	5	2	2	4
3302	24	1	2	1	58	7	4	3	19	14	3	2	3	3	19	4	3	5	2	5
3376	25	1	2	1	61	5	4	1	25	13	3	3	2	3	14	2	2	4	4	2
3460	22	2	2	1	59	4	2	2	23	19	4	4	3	4	11	1	2	3	2	3
3470	22	2	2	1	47	3	1	2	16	6	1	1	1	2	10	1	2	2	2	3
3511	27	2	2	1	60	4	3	1	25	10	1	2	2	2	14	2	3	2	3	4
3555	18	2	2	1	57	8	4	4	11	11	4	1	2	2	28	6	6	5	5	6
3559	25	2	2	1	63	8	4	4	22	16	1	4	4	4	22	5	5	3	4	5
3584	23	1	2	1	58	4	3	1	19	7	1	1	1	2	16	3	3	4	2	4
3623	34	1	2	1	56	2	1	1	38	10	2	2	2	2	14	3	3	2	3	3
3635	24	2	2	1	58	7	3	4	30	13	3	2	3	4	21	4	3	5	4	5
3667	27	2	2	1	57	5	3	2	19	13	2	3	2	3	13	2	2	3	2	4
3710	18	2	2	1	54	5	3	2	26	8	1	2	1	2	7	1	1	2	1	2
3777	23	2	2	1	56	4	2	2	18	19	3	4	4	4	23	5	4	4	4	6
3877	20	2	2	1	30	3	2	1	28	13	1	2	3	3	19	4	4	4	2	5
3888	29	1	2	1	61	4	2	2	24	16	3	3	3	3	21	3	4	5	4	5
3938	23	2	2	1	66	5	3	2	21	12	2	2	1	3	23	4	5	5	4	5
3945	27	2	2	1	62	8	4	4	17	10	3	2	1	2	27	6	5	5	5	6
3953	22	1	2	1	55	5	2	3	17	16	3	4	3	3	20	5	3	3	3	6
3969	22	1	2	1	47	7	3	4	38	20	4	4	4	4	11	1	3	2	2	3
3977	35	1	2	1	54	7	3	4	23	16	2	3	3	4	13	2	2	2	2	5
4040	48	2	2	1	58	5	3	2	18	15	4	3	3	2	21	4	3	5	4	5
4046	21	2	2	2	61	3	2	1	21	16	3	3	3	4	21	5	4	4	4	4
4095	23	2	2	1	58	4	3	1	21	14	1	4	3	3	18	4	3	4	3	4
4102	33	2	2	1	58	5	4	1	16	8	2	1	2	2	21	4	4	5	2	6
4108	63	2	2	1	42	5	3	2	19	11	3	1	2	4	27	6	5	5	5	6
4109	25	2	2	1	50	6	3	3	17	10	1	3	2	2	18	4	3	4	3	4
4119	25	2	2	1	59	5	3	2	14	14	2	3	3	3	12	3	2	2	2	3
4211	23	2	2	1	53	4	2	2	18	16	3	3	4	3	20	4	4	3	4	5
4354	21	1	2	2	61	3	2	1	16	9	2	1	1	4	23	5	4	4	5	5
4384	24	2	2	1	62	8	4	4	11	15	4	3	2	3	26	5	5	5	5	6
4444	31	1	2	1	60	6	4	2	11	20	4	4	4	4	21	6	6	3	2	4
219	49	1	2	1	7	4	3	1	26	13	3	3	2	3	25	5	5	5	5	5
2535	70	2	2	1	25	5	3	2	15	11	1	3	2	3	23	6	3	6	2	6
4170	80	2	2	1	57	5	3	2	25	18	4	4	2	4	20	5	2	5	2	6
4443	75	2	2	1	60	3	2	1	19	17	2	4	4	4	27	5	5	6	5	6
2217	56	2	2	1	9	5	3	2	28	14	3	2	3	3	14	2	2	4	3	3
2995	55	3	2	1	38	4	3	1	30	10	2	2	2	2	12	2	2	2	5	1
2999	53	1	2	1	36	2	1	1	33	16	3	3	3	4	19	5	4	4	2	4
153	53	2	2	2	8	3	1	2	19	19	4	4	4	3	24	4	5	4	5	6
710	58	2	2	1	6	5	3	2	19	17	3	4	3	3	24	4	5	5	5	5
871	49	2	2	1	8	6	3	3	30	16	3	3	3	4	16	3	2	4	3	4
972	64	2	2	1	8	5	3	2	15	19	3	4	4	4	24	4	5	5	4	6
984	46	2	2	1	7	4	2	2	24	16	3	4	3	4	25	5	5	5	4	6
1047	44	2	2	2	6	6	3	3	21	11	3	2	2	2	23	5	5	3	4	6
1195	54	2	2	1	8	7	4	3	14	11	4	1	2	3	19	3	3	4	4	5
1623	48	2	2	1	7	6	3	3	27	7	3	1	1	1	16	4	3	4	3	2
1636	61	2	2	2	7	7	4	3	23	17	4	4	3	3	27	5	5	6	5	6
1784	37	2	2	1	8	2	1	1	23	14	2	4	2	2	8	1	1	1	3	2
1869	46	2	2	1	7	7	4	3	31	15	2	4	3	3	22	5	4	5	3	5
1954	42	2	2	2	8	6	4	2	29	11	3	1	2	4	22	5	4	3	5	5
2007	51	2	2	1	8	4	2	2	20	20	4	4	4	4	12	2	3	2	3	2
2037	61	2	2	1	9	5	3	2	11	20	4	4	4	4	20	4	3	4	3	6
2038	52	2	2	1	9	4	2	2	29	11	1	2	3	4	24	6	2	5	5	6
2220	46	2	2	1	8	7	4	3	18	18	4	3	4	3	23	3	5	5	5	5
2245	45	2	2	1	7	3	2	1	21	18	4	4	3	4	19	3	3	4	4	5
2317	57	2	2	1	26	6	3	3	22	11	2	2	2	3	20	4	4	4	3	5
2483	60	2	2	2	26	7	4	3	17	16	4	2	4	4	25	5	5	5	4	6
2545	57	1	2	1	19	6	4	2	19	15	3	3	3	3	23	4	3	6	4	6
2587	64	2	2	1	28	5	3	2	23	13	3	2	2	3	27	6	6	5	4	6
2632	46	2	2	1	28	4	2	2	17	16	3	3	3	4	20	4	3	5	3	5
2636	45	2	2	1	25	4	3	1	23	14	4	2	1	4	16	3	2	4	3	4
2712	51	2	2	1	8	3	1	2	19	15	3	3	2	4	26	5	6	5	4	6
2840	46	2	2	1	30	5	3	2	26	11	2	2	2	3	14	3	2	3	2	4
2946	39	2	2	1	30	2	1	1	29	5	1	1	1	1	15	4	2	2	2	5
3033	61	1	2	1	55	5	3	2	16	11	2	1	2	3	19	3	4	4	3	5
3088	64	2	2	1	61	3	1	2	26	6	1	2	1	1	9	2	1	2	2	2
3097	45	2	2	2	15	3	2	1	22	9	3	2	1	2	30	6	6	6	6	6
3169	60	2	2	1	54	7	4	3	22	15	4	3	2	3	30	6	6	6	6	6
3176	45	2	2	1	45	4	2	2	20	20	4	4	4	4	15	3	2	4	2	4
3181	52	2	2	1	53	3	2	1	19	15	2	4	4	4	24	6	6	3	4	5
3568	59	1	2	1	55	7	4	3	28	9	2	1	2	2	25	6	6	5	3	5
3617	56	2	2	2	63	6	3	3	25	9	2	1	2	2	19	6	5	2	3	3
3823	53	2	2	2	57	4	3	1	14	11	2	2	1	3	13	3	2	2	3	3
3865	56	2	2	1	54	3	2	1	20	20	4	4	4	4	17	3	3	4	3	4
3952	43	2	2	1	50	4	2	2	39	9	2	1	2	2	10	2	2	2	2	2
4038	49	2	2	1	60	8	4	4	26	19	3	4	4	4	18	3	3	4	5	3
4063	62	2	2	1	55	4	2	2	23	14	3	3	3	3	25	5	5	5	4	6
4144	63	2	2	1	60	6	3	3	21	10	2	2	2	2	26	5	5	5	5	6
4162	56	2	2	1	57	5	3	2	29	6	1	1	1	2	14	2	2	2	2	6
4279	55	2	2	1	60	4	2	2	17	10	3	2	1	2	14	2	1	3	2	6
391	51	2	2	1	7	5	2	3	27	14	2	4	2	4	26	6	6	4	4	6
1678	46	2	2	1	8	5	3	2	18	18	4	3	4	3	23	3	5	5	5	5
669	68	1	2	2	7	7	4	3	12	14	2	4	2	3	26	6	6	6	4	4
3164	67	2	2	1	53	5	2	3	15	16	3	4	3	3	29	6	5	6	6	6
3491	48	1	2	1	56	3	2	1	31	7	2	1	1	2	15	3	3	4	2	3
3926	21	1	2	1	61	4	2	2	29	12	2	3	2	3	23	5	5	4	3	6
3955	26	1	2	2	67	2	1	1	33	17	3	3	3	4	11	1	2	2	2	4
4169	34	2	2	1	60	4	3	1	30	14	3	2	3	3	13	3	2	3	2	3
20	23	2	2	2	3	2	1	1	20	14	3	3	2	4	21	4	3	4	5	5
22	18	1	2	1	7	8	4	4	20	14	2	3	3	4	26	5	5	5	5	6
102	30	2	2	1	7	7	4	3	17	8	3	2	1	1	23	5	4	4	4	6
246	19	2	2	1	9	5	4	1	19	17	3	4	3	4	20	3	3	4	5	5
546	46	2	2	1	7	5	3	2	21	14	3	3	2	3	12	2	3	2	3	2
563	65	1	2	2	10	5	3	2	19	11	3	2	3	2	24	5	4	5	4	6
625	21	2	2	1	8	5	2	3	22	11	2	2	2	3	17	4	4	3	3	3
649	20	1	2	1	7	5	3	2	13	13	2	2	3	3	24	5	5	5	4	5
656	61	2	2	1	9	7	4	3	15	20	4	4	4	4	18	4	4	4	1	5
714	26	1	2	1	8	8	4	4	18	16	3	3	3	4	21	4	3	5	5	4
749	47	1	2	1	7	4	3	1	21	5	1	1	1	1	22	6	4	5	1	6
784	39	2	2	1	7	5	4	1	25	17	4	3	2	4	13	2	3	2	3	3
787	23	2	2	1	9	6	3	3	13	7	1	2	1	2	21	4	4	4	4	5
844	24	2	2	2	7	5	3	2	25	11	2	3	3	2	15	4	4	2	2	3
896	23	2	2	1	10	5	3	2	14	10	4	2	2	1	25	4	4	6	5	6
943	26	1	2	1	8	6	3	3	26	12	2	3	2	3	23	4	4	5	5	5
1002	23	2	2	1	8	7	3	4	15	9	1	3	1	3	26	5	5	5	5	6
1067	28	1	2	1	8	4	3	1	24	17	3	3	3	4	21	3	3	5	4	6
1083	25	2	2	1		8	4	4	17	19	4	4	3	4	24	4	4	4	6	6
1087	26	2	2	1	8	5	3	2	21	8	3	2	1	1	13	4	3	2	2	2
1143	20	2	2	1	7	6	3	3	16	13	3	3	2	3	25	5	4	5	5	6
1172	29	1	2	1	7	3	2	1	22	19	3	4	4	4	21	3	4	5	5	4
1241	22	2	2	1	8	5	3	2	21	12	2	2	2	3	21	4	4	4	4	5
1369	43	2	2	1	9	7	4	3	17	20	4	4	4	4	18	3	4	3	3	5
1380	39	2	2	2	8	6	3	3	20	13	4	3	2	2	20	4	5	2	3	6
1390	22	1	2	1	4	3	2	1	28	14	1	4	4	4	30	6	6	6	6	6
1410	29	2	2	1	9	5	3	2	17	15	3	3	3	3	21	4	3	5	4	5
1415	33	2	2	1		6	4	2	14	11	2	2	3	3	23	5	4	5	3	6
1419	59	1	2	2	8	5	3	2	20	13	2	3	3	3	23	5	5	4	4	5
1483	57	2	2	1	8	4	2	2	21	12	2	3	2	2	20	4	4	3	4	5
1576	27	2	2	1	7	8	4	4	11	8	1	2	2	2	30	6	6	6	6	6
1606	64	2	2	1	6	5	3	2	21	6	2	1	1	1	19	4	4	4	2	5
1617	61	2	2	1	8	6	4	2	23	17	3	4	3	4	19	5	5	3	2	4
1887	30	1	2	1	15	5	4	1	14	19	4	4	4	4	28	4	6	6	6	6
1889	21	2	2	1	12	4	2	2	19	19	4	4	4	4	20	4	2	5	3	6
2020	32	1	2	1	9	4	3	1	15	18	4	4	3	4	30	6	6	6	6	6
2021	45	2	2	2	10	6	3	3	17	15	4	4	2	3	20	3	4	4	4	5
2127	57	2	2	1	11	7	4	3	21	20	4	4	4	4	26	5	5	5	5	6
2216	24	2	2	1	11	6	3	3	27	11	3	2	1	3	14	2	3	2	2	5
2315	23	2	2	1	28	7	3	4	17	7	1	1	1	3	20	5	5	2	4	4
2330	17	2	2	1	25	3	1	2	23	6	1	2	1	1	14	3	2	3	3	3
2349	28	1	2	1	2	4	2	2	17	13	4	1	2	2	25	4	5	5	5	6
2374	20	2	2	1	26	6	3	3	21	5	1	1	1	1	9	2	2	1	3	1
2414	25	2	2	1	28	5	2	3	22	7	1	1	1	2	15	3	3	3	3	3
2423	21	1	2	1	27	5	3	2	17	14	3	3	3	2	21	5	4	5	3	4
2469	25	2	2	1	27	8	4	4	18	16	3	3	3	4	21	4	3	5	3	6
2507	23	2	2	2	27	6	3	3	30	8	1	2	3	1	19	3	4	4	4	4
2508	21	1	2	1	27	6	3	3	24	15	3	3	3	3	22	5	5	5	3	4
2520	36	2	2	1	26	6	4	2	12	12	4	1	1	4	11	2	2	4	1	2
2522	34	2	2	1	30	4	3	1	18	6	2	1	1	1	18	5	5	3	2	3
2523	30	2	2	1	29	4	2	2	22	11	2	3	2	3	13	2	3	3	2	3
2582	21	2	2	1	27	7	3	4	26	11	1	3	2	2	14	3	2	2	2	5
2592	30	2	2	1	26	5	2	3	14	11	2	2	2	3	15	3	2	3	2	5
2871	24	2	2	1	32	4	2	2	27	9	2	1	1	3	24	5	5	5	4	5
2877	22	1	2	1	30	3	2	1	20	14	2	3	3	3	17	3	3	3	3	5
2945	30	2	2	2	27	2	1	1	21	13	2	3	3	3	19	3	3	4	3	6
2951	55	1	2	2	21	3	2	1	26	16	3	3	3	4	24	5	3	5	5	6
2957	38	2	2	1	29	4	2	2	18	14	2	3	3	4	17	5	3	4	2	3
2966	25	2	2	1	30	6	3	3	14	19	4	4	4	4	28	6	5	6	5	6
3021	21	2	2	2	30	3	2	1	18	10	2	4	1	2	15	3	3	2	4	3
3095	35	2	2	1	54	5	3	2	13	15	4	3	3	3	20	4	4	4	3	5
3099	35	1	2	2	52	5	3	2	28	14	4	2	3	2	25	5	4	5	5	6
3133	34	2	2	1	51	7	3	4	25	11	2	2	2	2	21	5	4	4	4	4
3138	41	2	2	2	52	5	2	3	14	19	4	4	4	4	30	6	6	6	6	6
3156	37	2	2	2	53	6	3	3	28	19	4	3	4	4	27	5	5	6	5	6
3175	38	2	2	2	52	6	3	3	15	12	4	4	1	2	26	5	5	5	5	6
3208	41	1	2	1	50	7	4	3	28	5	1	1	1	1	20	5	4	4	3	4
3240	53	2	2	1	56	5	3	2	30	10	2	2	2	2	14	4	2	3	2	3
3248	25	2	2	1	58	6	3	3	13	11	2	1	3	2	19	4	3	4	3	5
3289	21	2	2	1	50	2	1	1	17	11	2	3	1	2	8	1	2	1	2	2
3304	25	1	2	1	55	4	2	2	17	18	3	4	4	4	22	6	5	4	2	5
3348	21	2	2	2	60	5	3	2	17	17	4	4	1	4	19	3	3	2	5	6
3419	63	2	2	1	60	8	4	4	20	15	3	3	2	4	22	6	6	2	5	3
3421	23	1	2	2	64	5	3	2	24	7	1	1	1	3	25	6	5	4	5	5
3465	49	2	2	1	61	6	3	3	17	13	3	3	2	3	28	6	5	6	5	6
3492	18	2	2	1	60	2	1	1	21	6	1	1	1	1	5	1	1	1	1	1
3518	19	2	2	1	57	4	2	2	27	11	2	3	2	2	16	4	4	2	4	2
3570	19	1	2	1	54	6	4	2	28	15	1	4	4	3	20	5	2	4	3	6
3620	19	1	2	2	53	8	4	4	17	16	2	3	4	4	17	3	4	3	2	5
3626	27	1	2	1	59	5	3	2	20	11	2	1	2	3	10	3	2	1	2	2
3668	22	2	2	1	50	3	2	1	24	12	3	2	1	3	14	3	2	3	3	3
3672	22	2	2	1	60	4	2	2	25	10	3	1	2	2	11	2	2	2	2	3
3673	19	1	2	1	43	4	3	1	26	7	1	1	2	2	28	5	6	6	5	6
3707	22	2	2	2	60	5	3	2	21	7	2	2	1	1	8	1	2	1	2	2
3711	22	1	2	1	60	5	2	3	20	13	1	2	2	4	23	3	4	5	5	6
3753	19	2	2	2	55	3	2	1	26	10	1	3	1	2	18	4	3	3	3	5
3770	21	2	2	1	50	4	2	2	30	7	2	2	1	1	16	4	3	3	2	4
3776	25	3	2	1	60	4	2	2	21	7	2	1	1	2	12	3	2	3	2	2
3846	22	2	2	1	59	8	4	4	22	13	1	2	4	4	27	5	5	6	5	6
3929	24	1	2	1	60	4	3	1	28	10	2	1	2	3	20	4	3	4	3	6
3931	22	2	2	1	62	7	4	3	26	9	1	2	2	2	13	2	2	3	3	3
3934	35	2	2	1	30	7	4	3	23	8	2	2	1	2	26	6	5	5	4	6
3972	25	2	2	1	53	6	4	2	26	6	1	2	1	1	12	2	2	3	2	3
3986	25	2	2	1	55	4	3	1	24	10	1	4	2	2	16	2	3	3	3	5
3995	32	2	2	1	58	5	3	2	21	9	3	1	1	3	14	2	2	4	2	4
4002	28	2	2	1	60	2	1	1	28	14	2	3	3	3	9	2	1	2	2	2
4008	36	2	2	1	58	5	3	2	19	8	2	2	1	2	24	6	6	4	2	6
4012	19	2	2	2	36	6	3	3	26	17	4	3	2	4	16	3	2	2	4	5
4013	24	2	2	2	60	3	2	1	11	11	1	1	3	4	24	3	5	5	5	6
4024	48	1	2	1	53	4	3	1	18	11	2	3	2	2	22	5	4	5	3	5
4042	37	2	2	1	57	6	3	3	23	12	3	2	1	3	21	5	5	4	3	4
4073	24	2	2	1	56	5	3	2	24	13	2	2	2	4	18	3	3	3	4	5
4113	22	2	2	2	59	4	3	1	17	8	1	2	1	2	15	4	3	3	2	3
4133	23	2	2	1	40	6	3	3	19	12	2	3	2	2	27	5	5	6	6	5
4153	33	1	2	2	61	8	4	4	24	10	1	1	2	4	22	5	5	5	2	5
4206	48	1	2	1	50	5	3	2	25	13	2	3	2	3	23	5	4	5	4	5
4312	21	1	2	2	60	6	4	2	30	17	4	3	2	4	17	3	4	3	2	5
4330	22	2	2	1	59	4	2	2	15	10	3	1	1	2	23	5	5	5	3	5
4342	21	1	2	1	42	7	4	3	25	11	1	2	4	2	26	5	5	5	5	6
4352	22	1	2	1	8	3	2	1	18	8	1	2	1	2	20	3	2	6	3	6
4396	22	2	2	2	62	7	4	3	27	8	1	2	2	2	10	2	2	2	1	3
4408	25	2	2	1	60	6	4	2	23	13	3	3	2	4	10	2	2	2	2	2
4459	21	2	2	1	36	6	3	3	15	10	2	3	2	2	15	3	2	3	3	4
4462	27	1	2	2	55	5	3	2	21	15	2	3	3	4	13	2	2	2	3	4
4463	33	1	2	1	65	3	2	1	22	12	2	2	2	3	19	4	2	5	4	4
4474	43	1	2	1		6	4	2	11	9	2	2	1	2	24	5	4	5	4	6
4488	28	2	2	1	65	8	4	4	12	13	3	2	3	4	26	5	5	5	5	6
2270	66	1	2	1	7	7	4	3	12	5	1	1	1	1	30	6	6	6	6	6
1644	51	2	2	1	6	6	3	3	15	17	4	3	3	4	28	5	5	6	6	6
2087	50	2	2	1	9	6	3	3	15	18	4	4	3	4	18	3	2	4	4	5
2215	50	2	2	1	9	6	3	3	15	18	4	4	3	4	18	3	2	4	4	5
2787	50	1	2	1	10	4	2	2	17	13	2	3	3	3	25	4	5	5	5	6
3102	51	2	2	1	54	5	2	3	15	13	1	3	3	3	21	4	4	4	3	6
3959	59	2	2	1	57	4	2	2	11	12	3	2	2	3	20	4	5	2	3	6
1548	67	1	2	1	9	7	3	4	11	13	3	2	2	3	27	5	5	6	5	6
4050	81	1	2	1	52	6	3	3	29	11	3	2	2	2	18	4	3	4	3	4
4184	68	1	2	1	60	5	3	2	14	14	3	3	3	2	20	4	4	5	3	4
23	70	1	2	1	8	7	4	3	19	16	3	3	3	4	18	4	3	4	2	5
110	71	2	2	2	7	6	4	2	20	14	4	2	2	3	22	5	5	2	4	6
192	66	1	2	1	7	6	3	3	21	8	2	2	1	2	25	5	5	5	4	6
198	67	2	2	1	7	8	4	4	17	11	4	1	1	2	21	5	4	3	3	6
475	68	2	2	1	8	4	2	2	12	14	3	3	3	3	22	3	4	5	4	6
515	70	1	2	1	10	3	2	1	14	14	4	2	2	4	23	5	4	5	3	6
588	68	1	2	2	7	3	1	2	17	16	2	4	3	3	15	4	2	3	2	4
643	75	1	2	1	9	4	3	1	24	11	2	2	2	3	23	5	5	5	3	5
1062	66	2	2	1	8	7	4	3	23	14	2	4	1	3	30	6	6	6	6	6
1307	69	1	2	1	7	7	4	3	11	18	3	4	4	4	28	6	6	6	5	5
1338	73	1	2	1	7	5	3	2	15	8	1	1	1	3	28	6	6	5	5	6
1488	67	2	2	1	9	3	2	1	31	5	1	1	1	1	15	5	4	2	1	3
1531	67	1	2	2	7	4	3	1	30	9	2	2	2	1	19	4	4	4	2	5
1570	72	1	2	1	8	5	4	1	12	20	4	4	4	4	25	6	6	2	5	6
1630	75	2	2	1	7	6	3	3	12	9	3	1	1	2	25	5	5	5	4	6
1649	75	1	2	2	10	7	4	3	13	10	3	1	2	2	17	3	4	3	2	5
1867	73	2	2	1	7	6	4	2	17	12	3	3	2	2	27	5	5	6	5	6
1896	70	1	2	1	7	6	3	3	16	18	3	4	4	4	23	3	4	5	5	6
1982	67	2	2	1	8	5	3	2	26	20	4	4	4	4	21	4	4	5	4	4
2019	67	2	2	1	9	6	3	3	18	14	4	3	2	4	20	5	5	3	5	2
2028	71	2	2	1	12	6	4	2	17	20	4	4	4	4	28	6	5	6	5	6
2053	70	1	2	1	8	5	3	2	15	16	4	4	3	4	20	4	4	4	3	5
2056	70	1	2	1	8	5	3	2	25	20	4	4	4	4	30	6	6	6	6	6
2066	73	1	2	1	7	5	3	2	26	10	2	1	2	3	20	5	3	5	2	5
2280	66	1	2	1	20	6	4	2	13	16	4	3	3	3	15	3	3	2	2	5
2353	66	1	2	1	26	6	3	3	16	15	3	3	4	3	27	6	6	6	3	6
2430	71	2	2	1	27	3	2	1	14	15	3	3	3	3	13	3	3	3	1	3
2464	67	2	2	1	26	6	3	3	11	10	4	1	1	3	21	5	5	4	4	3
2515	70	1	2	1	27	4	2	2	11	8	1	1	1	3	22	4	4	4	4	6
2527	69	2	2	1	27	5	3	2	13	16	2	4	3	4	22	5	2	6	3	6
2533	70	1	2	1	29	6	3	3	12	19	4	4	3	4	19	4	3	5	3	4
2554	70	2	2	1	27	6	3	3	14	13	2	2	2	4	23	5	4	5	4	5
2556	68	2	2	2	27	4	2	2	21	18	4	4	4	2	23	4	4	5	4	6
2558	75	1	2	1	20	5	3	2	20	12	2	3	2	3	24	6	6	4	2	6
2577	66	1	2	1	28	4	2	2	11	12	3	3	2	2	22	5	4	5	3	5
2605	66	2	2	1		5	3	2	24	18	4	2	4	4	26	6	6	5	3	6
2681	66	2	2	1	25	6	3	3	19	10	3	2	2	2	20	4	4	5	2	5
2963	83	1	2	1	61	4	2	2	20	13	1	3	3	3	21	5	4	3	6	3
3047	69	1	2	1	51	5	3	2	16	15	3	3	3	3	22	5	5	3	3	6
3065	72	2	2	1	50	6	3	3	24	12	3	3	2	2	22	5	4	5	3	5
3209	73	1	2	1	30	7	4	3	13	10	1	1	3	3	22	5	4	5	2	6
3210	70	2	2	1	30	7	4	3	18	5	1	1	1	1	9	5	1	1	1	1
3211	68	2	2	2	60	6	4	2	21	14	3	3	3	2	27	6	5	5	5	6
3403	70	1	2	1	50	4	2	2	20	13	2	3	3	3	25	6	5	5	3	6
3619	67	1	2	1	60	7	4	3	12	9	3	1	1	2	24	5	4	4	5	6
3760	73	2	2	1	60	7	3	4	11	20	4	4	4	4	18	3	4	4	3	4
3851	67	1	2	1	60	7	4	3	16	10	2	2	2	2	28	6	6	6	5	5
3881	74	1	2	1	53	5	3	2	18	11	2	3	2	2	25	5	5	5	5	5
4045	70	2	2	1	24	6	3	3	20	16	3	4	2	4	28	6	6	5	5	6
4076	66	1	2	2	60	7	4	3	12	14	3	3	2	3	24	5	5	4	4	6
4129	67	1	2	1	58	4	3	1	20	11	3	2	3	2	28	5	6	6	5	6
4158	68	1	2	1	58	3	2	1	22	12	1	2	3	3	21	5	5	4	2	5
4173	72	1	2	1	60	4	2	2	28	10	2	2	2	2	19	4	2	5	3	5
4362	67	2	2	1	61	5	3	2	12	12	1	4	3	3	25	5	5	5	4	6
4397	77	1	2	1	60	6	3	3	14	12	2	2	2	3	23	6	5	4	3	5
229	83	1	2	2	9	5	3	2	16	17	3	3	3	4	18	3	4	3	5	3
236	74	1	2	1	8	4	3	1	22	15	2	4	3	4	20	3	4	5	4	4
306	73	2	2	1	8	5	4	1	14	11	2	2	2	3	29	6	6	6	5	6
307	67	2	2	1	8	6	4	2	14	15	2	4	3	3	29	6	6	6	5	6
322	77	1	2	1	9	7	4	3	14	20	4	4	4	4	23	4	3	6	4	6
343	67	2	2	1	7	7	4	3	14	14	1	4	3	3	23	5	4	4	4	6
374	74	2	2	2	6	6	3	3	17	20	4	4	4	4	24	4	5	4	5	6
1750	66	1	2	1	7	7	4	3	12	5	1	1	1	1	30	6	6	6	6	6
1764	67	2	2	1	9	7	3	4	13	16	2	4	4	4	26	4	6	5	6	5
1803	69	2	2	1	8	4	2	2	28	20	4	4	4	4	30	6	6	6	6	6
96	60	2	2	1	8	2	1	1	26	12	2	3	2	3	15	3	3	2	2	5
403	40	1	2	1	7	4	2	2	12	17	2	4	4	4	21	6	6	3	3	3
507	59	1	2	1	7	8	4	4	15	13	3	2	2	3	18	2	3	3	5	5
577	55	2	2	2	10	7	4	3	11	20	4	4	4	4	27	6	5	6	4	6
1077	50	2	2	1	9	6	3	3	11	14	3	3	2	3	16	2	2	4	3	5
1306	63	1	2	1	8	7	4	3	16	17	4	3	3	4	24	4	5	5	5	5
1634	50	2	2	2	8	6	3	3	15	13	3	3	2	2	19	4	3	4	3	5
1650	35	2	2	1	7	4	2	2	20	14	2	3	3	3	14	3	2	3	3	3
1877	44	2	2	1	9	5	3	2	12	15	4	3	2	3	21	3	5	4	4	5
2095	55	2	2	1	9	7	4	3	14	16	4	4	2	4	24	5	4	4	5	6
2239	57	1	2	1	10	4	3	1	18	10	3	1	2	1	25	5	5	5	5	5
2250	27	2	2	1	8	5	3	2	11	11	3	2	2	2	18	2	2	5	3	6
2278	55	1	2	2	7	5	3	2	24	12	2	3	2	3	23	5	4	5	4	5
2406	65	1	2	1		5	3	2	11	17	3	2	4	4	21	4	3	5	4	5
2481	64	1	2	1	25	6	3	3	15	16	3	3	3	4	26	5	5	5	5	6
2547	53	1	2	1	30	5	3	2	31	19	4	3	4	4	25	5	5	5	5	5
2724	40	2	2	1	27	6	3	3	12	15	3	3	3	3	21	2	4	5	5	5
2803	29	2	2	1	29	7	4	3	26	9	2	2	1	2	14	2	2	2	3	5
3362	62	1	2	1	58	7	4	3	13	12	3	3	2	2	25	4	5	6	5	5
3573	25	2	2	1	60	4	3	1	11	16	2	4	4	4	13	2	2	2	4	3
3790	28	2	2	1	64	4	3	1	24	10	3	1	2	2	11	2	2	2	2	3
3838	52	2	2	1	50	6	3	3	15	17	3	4	4	3	21	5	4	4	4	4
4	42	2	2	2	8	5	3	2	11	10	4	1	1	2	16	4	2	4	2	4
6	64	2	2	1	7	5	3	2	21	15	4	3	2	3	20	4	4	4	3	5
15	34	1	2	1	9	5	3	2	17	13	3	3	3	2	23	4	4	5	4	6
16	23	2	2	1	7	2	1	1	15	16	3	3	4	3	18	3	4	3	4	4
57	43	2	2	2	8	6	3	3	17	7	3	1	1	1	20	2	2	6	4	6
59	46	1	2	1	10	5	3	2	16	13	3	3	1	3	25	4	5	6	5	5
74	32	1	2	1	7	6	3	3	16	18	3	4	4	4	22	4	4	5	4	5
78	46	2	2	1	8	5	4	1	17	20	4	4	4	4	18	2	2	4	4	6
95	61	2	2	1	8	5	3	2	16	18	4	3	3	4	24	4	4	6	4	6
98	43	2	2	2	6	6	4	2	14	9	2	2	1	3	30	6	6	6	6	6
124	44	1	2	2	7	5	3	2	20	14	2	4	2	3	22	4	4	5	3	6
130	26	2	2	1	8	4	3	1	24	12	3	2	2	3	12	3	2	2	2	3
139	31	2	2	1	9	6	3	3	12	17	4	4	4	4	21	3	3	5	4	6
140	61	2	2	1	8	5	3	2	22	19	4	4	4	4	26	5	5	5	5	6
154	31	2	2	1	8	6	3	3	13	11	3	2	3	1	18	2	3	2	5	6
171	23	2	2	1	7	8	4	4	18	15	4	4	2	3	16	2	2	2	5	5
175	49	2	2	2	8	7	4	3	20	20	4	4	4	4	16	2	2	2	4	6
200	50	2	2	2	7	4	2	2	11	8	1	2	2	2	26	5	5	5	5	6
202	35	1	2	1	12	5	3	2	16	13	3	3	2	3	19	2	2	4	5	6
205	34	2	2	1	7	4	2	2	11	12	3	2	2	3	20	2	3	4	5	6
208	33	2	2	1	8	5	3	2	20	12	3	2	2	3	17	5	4	3	2	3
225	31	2	2	1	8	7	4	3	11	18	4	3	4	3	18	3	3	4	3	5
243	54	2	2	1	8	3	2	1	14	8	2	1	2	2	15	3	2	3	2	5
280	39	1	2	1	7	5	3	2	14	13	3	3	2	3	21	5	3	4	3	6
419	35	2	2	1	12	5	3	2	20	15	4	3	2	4	26	5	5	5	5	6
421	59	2	2	1	14	7	4	3	22	13	3	2	2	4	12	3	2	2	2	3
424	31	2	2	2	6	6	3	3	17	14	1	4	3	4	20	3	3	4	5	5
431	35	2	2	1	8	5	3	2	21	14	1	3	3	4	18	3	3	5	3	4
449	35	1	2	1	7	5	4	1	21	20	4	4	4	4	20	4	4	4	3	5
456	33	2	2	1	7	5	3	2	15	19	4	4	4	4	20	3	3	4	4	6
476	53	2	2	1	10	5	4	1	21	18	4	4	3	4	26	6	6	3	5	6
493	29	2	2	1	6	5	3	2	15	13	3	3	2	2	19	3	3	4	4	5
494	31	1	2	1	9	3	2	1	14	14	3	3	3	3	21	5	5	4	2	5
495	23	1	2	2	7	3	1	2	14	17	4	4	3	3	19	3	3	4	3	6
520	29	2	2	1	10	5	4	1	13	20	4	4	4	4	25	6	4	4	5	6
524	38	2	2	1	10	3	2	1	18	11	3	3	2	1	20	4	4	4	4	4
532	49	2	2	1	8	2	1	1	19	14	3	3	3	3	17	4	5	3	2	3
537	41	2	2	2	7	6	4	2	13	20	4	4	4	4	23	5	4	4	4	6
547	65	1	2	1	6	3	2	1	20	16	3	3	4	3	26	5	6	5	5	5
558	63	2	2	1	9	5	3	2	26	14	2	3	3	3	16	3	4	2	3	4
591	27	2	2	1	8	5	2	3	19	15	4	1	2	4	26	5	5	5	5	6
609	32	2	2	2	8	7	4	3	14	19	4	3	4	4	19	4	4	4	4	3
629	30	1	2	1	10	6	3	3	21	17	3	4	4	4	29	6	6	6	5	6
653	44	2	2	1	7	6	3	3	21	13	3	3	2	3	24	5	5	5	4	5
663	23	2	2	1	6	4	2	2	14	6	2	1	1	1	20	3	4	3	4	6
673	54	2	2	2	11	6	4	2	14	20	4	4	4	4	26	5	5	5	5	6
681	37	2	2	2	7	5	3	2	14	14	3	2	3	4	15	2	1	5	2	5
698	51	2	2	1	7	5	3	2	25	14	3	2	3	3	21	4	4	4	3	6
711	27	2	2	1	7	4	2	2	13	17	4	3	3	4	15	2	2	4	3	4
768	32	2	2	1	7	4	3	1	14	13	1	4	3	4	22	4	3	5	4	6
774	42	2	2	1	12	5	2	3	20	8	2	1	1	3	12	2	2	3	2	3
793	59	2	2	2	0	8	4	4	11	19	4	4	3	4	22	4	4	5	3	6
804	34	2	2	1	8	4	3	1	11	15	2	3	3	4	21	4	3	4	5	5
805	47	1	2	1	7	4	3	1	16	17	4	3	3	3	25	4	5	5	5	6
814	37	2	2	1	8	4	2	2	36	7	3	1	1	1	9	1	1	1	1	5
825	59	2	2	2	9	3	2	1	18	11	3	3	1	1	12	2	3	2	2	3
827	43	2	2	1	7	5	3	2	22	13	3	2	2	3	18	3	3	4	3	5
848	28	1	2	1	6	6	3	3	25	17	3	3	3	4	25	5	5	5	4	6
872	60	2	2	1	7	6	3	3	20	11	1	4	2	2	23	5	2	5	5	6
875	39	1	2	1	7	4	2	2	31	15	3	3	3	3	15	3	3	2	4	3
878	24	2	2	2	7	5	3	2	14	7	2	2	1	1	23	5	5	4	4	5
882	45	1	2	1	7	6	4	2	12	13	2	3	2	4	26	5	5	5	5	6
887	43	1	2	1	9	7	3	4	11	19	3	4	4	4	26	4	4	6	6	6
921	42	1	2	1	6	6	3	3	15	16	4	3	3	3	30	6	6	6	6	6
930	41	1	2	2	7	5	3	2	18	15	4	2	4	4	20	4	3	4	4	5
945	45	2	2	1	7	6	3	3	14	18	4	4	3	3	28	6	5	6	5	6
953	41	2	2	2	9	6	3	3	15	20	4	4	4	4	22	3	4	6	3	6
958	31	2	2	1	8	4	2	2	22	13	2	2	2	4	27	5	5	6	5	6
977	28	2	2	1	6	5	3	2	16	14	4	2	2	3	15	2	3	2	4	4
987	52	2	2	1	7	6	3	3	14	11	2	2	2	3	22	4	4	4	5	5
998	64	2	2	1	8	4	3	1	21	13	3	2	2	2	23	5	5	5	3	5
1018	26	2	2	1	8	5	3	2	14	13	3	2	2	3	23	5	3	4	5	6
1021	38	2	2	1	8	6	3	3	18	18	4	4	3	4	16	3	3	3	5	2
1030	36	1	2	1	8	4	3	1	14	16	4	3	3	3	25	5	5	5	5	5
1031	28	2	2	1	7	6	3	3	17	8	2	2	1	2	22	4	3	5	4	6
1035	29	2	2	1	7	5	3	2	16	15	4	4	2	3	26	6	5	4	5	6
1045	29	2	2	1	5	4	2	2	26	12	2	3	2	2	16	3	2	4	2	5
1052	26	2	2	1	8	5	3	2	22	16	3	3	3	4	15	2	2	3	3	5
1057	31	2	2	1	7	5	4	1	19	12	1	3	3	4	25	5	5	5	4	6
1059	29	1	2	2	10	5	3	2	17	19	3	4	4	4	25	4	5	6	4	6
1069	26	2	2	1	7	5	3	2	20	16	3	3	3	4	23	4	4	4	5	6
1072	42	2	2	1	7	6	3	3	22	16	3	4	3	3	18	3	3	4	2	6
1093	23	2	2	1	7	6	3	3	12	10	1	2	2	3	24	5	4	5	5	5
1109	29	2	2	1	10	5	3	2	18	18	4	2	4	4	15	2	2	4	3	4
1126	50	2	2	1	7	5	3	2	17	11	3	2	2	2	26	5	5	5	5	6
1127	50	2	2	1	7	5	3	2	17	11	3	2	2	2	26	5	5	5	5	6
1131	22	2	2	1	9	4	3	1	19	14	1	3	4	4	16	2	2	3	4	5
1144	22	2	2	1	9	4	3	1	19	14	1	3	4	4	16	2	2	3	4	5
1156	34	2	2	1	8	5	3	2	17	16	3	4	3	3	22	3	5	4	5	5
1157	54	1	2	2	8	4	1	3	11	20	4	4	4	4	30	6	6	6	6	6
1183	57	2	2	1	8	7	4	3	12	15	4	3	2	4	16	2	2	5	2	5
1185	21	1	2	1	7	3	2	1	20	19	4	3	4	4	15	2	2	4	4	3
1189	50	2	2	1	6	4	3	1	18	19	4	4	4	4	23	4	5	4	4	6
1200	64	1	2	1	8	5	3	2	17	12	3	2	2	3	24	5	5	4	5	5
1259	23	1	2	1	9	4	3	1	14	17	3	4	4	3	25	4	5	6	4	6
1261	32	2	2	1	5	7	4	3	11	20	4	4	4	4	26	5	5	5	5	6
1277	40	1	2	1	14	4	2	2	30	11	2	2	2	2	16	3	4	2	3	4
1278	34	2	2	1	10	6	3	3	15	17	4	3	3	4	21	3	4	5	4	5
1280	33	1	2	1	6	3	2	1	16	17	3	3	4	4	25	5	5	5	4	6
1298	34	2	2	2	7	6	4	2	14	16	3	3	3	4	23	4	4	5	4	6
1303	49	1	2	1	7	3	2	1	20	18	3	4	4	4	20	5	5	3	3	4
1317	23	2	2	2	7	6	3	3	16	15	3	3	3	3	11	2	3	2	2	2
1318	51	2	2	2	8	6	3	3	17	14	3	3	2	4	21	3	3	5	4	6
1319	50	2	2	2	7	4	2	2	13	9	1	4	1	2	22	5	4	3	4	6
1327	60	2	2	1	0	7	4	3	15	18	4	4	3	4	16	3	2	3	3	5
1335	36	1	2	1	6	6	3	3	11	15	3	3	3	3	26	5	5	5	5	6
1343	38	2	2	1	8	8	4	4	11	12	4	1	2	3	20	3	3	4	4	6
1358	28	2	2	1	8	5	3	2	14	13	2	3	2	4	24	5	3	6	4	6
1366	55	2	2	1	8	5	3	2	17	13	3	3	2	3	16	4	3	3	3	3
1377	55	2	2	1	8	4	3	1	25	19	3	4	4	4	20	4	3	4	4	5
1405	40	1	2	2	8	4	2	2	14	12	2	3	2	3	19	5	3	4	3	4
1421	33	2	2	1	11	3	2	1	14	20	4	4	4	4	18	2	2	4	5	5
1456	62	2	2	1	7	6	3	3	26	14	3	3	2	3	21	3	3	5	4	6
1459	33	2	2	1	9	5	2	3	14	15	4	2	2	4	18	2	3	3	4	6
1467	47	2	2	1	7	5	3	2	15	12	4	1	1	3	21	2	4	4	5	6
1469	30	2	2	1	8	7	3	4	17	17	3	3	3	4	22	4	4	5	4	5
1471	39	2	2	1	10	5	3	2	24	8	3	1	1	2	11	2	2	2	2	3
1479	33	2	2	1	6	7	4	3	15	11	1	2	3	3	25	4	5	5	5	6
1493	65	2	2	1	9	5	3	2	27	11	3	2	2	2	15	2	4	2	2	5
1504	59	2	2	1	7	6	4	2	15	13	3	3	2	3	21	4	3	5	3	6
1517	61	1	2	1	15	8	4	4	14	18	3	4	4	3	27	5	5	5	6	6
1520	47	2	2	1	7	5	3	2	14	12	1	3	2	3	20	4	4	4	4	4
1529	30	2	2	1	12	7	4	3	17	13	3	3	2	3	21	2	4	4	5	6
1538	43	2	2	1	9	5	3	2	17	18	3	4	3	4	24	4	5	5	5	5
1539	40	2	2	1	7	8	4	4	15	15	3	3	3	3	25	5	5	5	4	6
1550	65	2	2	1	8	4	2	2	17	17	3	4	3	4	27	5	5	6	5	6
1553	64	2	2	1	8	7	4	3	19	15	3	3	3	3	17	4	4	3	2	4
1569	32	2	2	1	10	5	3	2	12	13	1	3	2	4	25	3	5	6	5	6
1577	45	2	2	1	8	5	3	2	16	16	4	3	3	3	18	3	4	3	4	4
1579	33	2	2	1	12	8	4	4	15	15	4	3	3	2	28	5	6	5	6	6
1584	36	2	2	1	5	6	3	3	12	15	4	2	3	3	14	2	3	3	3	3
1585	43	2	2	1	9	6	3	3	17	15	3	2	3	3	21	4	3	5	4	5
1596	29	1	2	2	7	5	2	3	23	18	4	4	4	4	18	4	3	4	3	4
1608	44	1	2	1	7	3	2	1	24	12	2	4	2	2	28	6	6	6	4	6
1616	60	2	2	1	2	6	3	3	19	14	3	2	3	3	15	2	2	4	3	4
1642	32	1	2	1	10	5	4	1	13	14	2	4	3	3	26	5	5	5	5	6
1647	57	1	2	1	7	4	2	2	20	14	3	2	3	3	20	4	4	3	4	5
1652	42	2	2	1	7	5	2	3	19	9	1	3	1	3	25	5	5	5	5	5
1688	29	2	2	1	8	5	3	2	16	10	4	2	1	1	16	2	3	4	2	5
1710	61	1	2	2	7	7	4	3	14	20	4	4	4	4	23	4	4	4	5	6
1729	55	1	2	1	8	5	3	2	15	13	3	3	2	2	25	5	5	5	5	5
1790	63	2	2	2	7	6	4	2	11	9	2	2	1	2	21	4	3	6	3	5
1825	61	2	2	1	7	6	4	2	22	16	4	4	3	3	17	2	1	6	2	6
1874	29	2	2	1	2	4	3	1	17	16	3	4	3	4	23	5	5	5	4	4
1886	32	2	2	1	7	3	2	1	25	11	2	1	1	3	16	2	2	3	3	6
1892	38	1	2	1	8	6	3	3	23	12	2	2	3	2	21	3	3	5	5	5
1894	63	2	2	1	7	6	3	3	22	16	3	4	3	3	26	6	6	6	2	6
1949	33	2	2	1	8	3	2	1	25	16	3	3	4	3	10	2	2	2	2	2
1963	26	2	2	2	10	4	3	1	19	9	1	2	1	4	21	3	6	3	4	5
1970	33	2	2	1	9	3	2	1	15	16	3	3	3	3	23	5	4	5	3	6
1990	33	1	2	2	8	7	3	4	18	17	4	3	3	4	22	3	3	6	4	6
1996	29	2	2	1	7	7	4	3	14	15	4	4	3	3	14	3	2	3	2	4
1997	29	2	2	1	7	7	4	3	14	15	4	4	3	3	14	3	2	3	2	4
2002	61	2	2	1	8	7	4	3	14	20	4	4	4	4	22	5	5	3	4	5
2005	26	2	2	2	8	6	3	3	15	20	4	4	4	4	18	2	3	4	4	5
2008	45	2	2	1	9	4	3	1	23	20	4	4	4	4	12	2	2	3	2	3
2027	30	2	2	1	8	7	3	4	18	8	1	1	2	2	19	3	4	3	5	4
2032	26	2	2	1	7	6	3	3	25	15	3	3	3	3	16	3	3	3	3	4
2035	57	1	2	1	7	4	3	1	25	13	3	2	2	3	19	5	5	3	3	3
2040	30	2	2	2	7	4	2	2	29	10	1	2	2	3	13	2	2	2	2	5
2060	32	2	2	1	10	4	3	1	15	12	2	2	2	3	17	2	4	3	3	5
2063	65	2	2	1	7	5	3	2	27	15	3	3	3	3	15	3	4	2	3	3
2073	44	2	2	1	8	5	3	2	17	12	4	2	2	2	16	3	3	3	3	4
2098	65	2	2	2	8	4	3	1	24	13	3	3	2	2	19	4	3	4	3	5
2102	64	1	2	1	10	5	3	2	18	10	1	2	2	3	24	5	5	4	4	6
2128	30	2	2	1	11	4	3	1	12	11	2	2	3	2	23	5	5	3	5	5
2136	60	2	2	1	8	4	3	1	26	10	2	2	2	2	25	4	5	6	4	6
2141	35	1	2	1	8	6	3	3	19	14	1	3	3	4	14	3	2	3	3	3
2147	37	1	2	1	10	5	3	2	20	15	3	3	3	3	21	4	4	4	4	5
2160	39	2	2	1	10	5	3	2	15	12	2	3	2	3	27	5	4	6	6	6
2162	30	2	2	1	7	6	3	3	17	16	3	3	3	4	14	2	2	2	3	5
2196	45	2	2	1	10	6	4	2	17	11	2	2	2	3	20	4	3	4	3	6
2211	57	2	2	1	9	7	4	3	21	14	2	3	3	3	19	4	3	4	3	5
2214	61	2	2	1	8	6	4	2	19	20	4	4	4	4	22	3	4	5	5	5
2224	59	2	2	2	6	8	4	4	14	17	4	4	2	3	19	4	3	4	3	5
2227	65	2	2	1	7	5	2	3	25	11	3	2	2	2	19	4	3	4	3	5
2232	63	2	2	2	7	8	4	4	14	18	4	4	3	4	22	3	4	5	4	6
2233	47	2	2	1	6	2	1	1	30	15	3	3	3	3	14	3	4	3	2	2
2234	42	2	2	1	7	5	3	2	20	17	1	4	4	4	26	5	5	5	5	6
2235	58	2	2	1	7	6	3	3	18	15	3	3	2	4	26	5	5	6	4	6
2242	56	2	2	2	6	8	4	4	12	16	4	3	3	3	19	2	4	5	3	5
2244	62	2	2	1	7	5	3	2	25	13	4	2	2	3	20	3	4	4	4	5
2251	27	1	2	2	0	5	2	3	18	18	3	4	4	4	18	4	4	2	5	3
2252	60	1	2	1	6	4	2	2	18	11	2	2	2	3	13	2	2	3	3	3
2265	64	1	2	1	10	5	3	2	18	10	1	2	2	3	24	5	5	4	4	6
2282	32	2	2	1	27	4	2	2	16	15	4	3	2	3	22	4	3	5	4	6
2286	59	1	2	1	25	6	3	3	13	13	3	3	2	3	30	6	6	6	6	6
2346	19	2	2	2	26	4	2	2	17	9	1	2	2	2	12	3	2	2	2	3
2357	59	2	2	1	22	5	3	2	14	10	1	2	2	3	20	3	5	5	3	4
2358	65	2	2	1	26	5	2	3	12	10	2	3	2	2	20	3	5	5	1	6
2360	62	2	2	1	26	7	4	3	17	8	2	1	1	2	10	1	2	2	2	3
2377	39	2	2	1	30	5	2	3	14	9	3	1	1	2	20	4	5	3	4	4
2389	62	1	2	1	26	5	3	2	32	6	1	1	1	2	14	5	5	1	1	2
2399	25	2	2	1	27	6	3	3	15	15	2	3	3	4	23	6	5	4	3	5
2419	54	1	2	2	36	6	3	3	23	17	4	4	3	2	28	6	6	5	5	6
2420	30	2	2	1	25	8	4	4	14	17	4	3	4	4	25	5	5	5	5	5
2424	64	1	2	2	25	6	3	3	19	15	3	3	3	3	26	6	5	5	4	6
2433	26	2	2	1	28	6	3	3	11	14	2	2	3	3	23	5	5	4	4	5
2437	62	2	2	1		6	3	3	11	13	2	3	2	3	21	4	3	5	3	6
2448	55	2	2	1	27	6	3	3	13	13	2	2	2	4	22	3	3	5	5	6
2450	32	1	2	1	25	3	1	2	16	17	4	4	4	4	21	3	3	5	4	6
2451	56	2	2	1	29	3	2	1	24	15	4	3	2	3	24	5	5	5	4	5
2452	28	2	2	1	30	3	2	1	14	11	2	2	3	3	25	6	5	5	4	5
2466	26	1	2	1	25	5	3	2	14	10	2	2	2	2	16	2	2	4	3	5
2486	59	1	2	1	30	5	3	2	12	15	3	4	2	3	24	5	4	5	5	5
2489	58	2	2	1	26	6	4	2	28	12	3	3	2	2	20	4	3	5	3	5
2521	33	1	2	1	25	3	2	1	18	14	4	2	2	4	22	3	4	5	4	6
2524	31	2	2	1	27	6	3	3	15	16	4	3	3	3	25	4	5	6	5	5
2529	29	2	2	1	24	6	3	3	31	14	2	3	3	4	12	4	2	2	2	2
2537	31	2	2	1	26	4	3	1	16	18	4	4	4	4	21	4	5	4	3	5
2553	60	2	2	1	28	5	3	2	19	10	3	2	1	2	26	5	5	5	5	6
2559	62	2	2	1	21	4	2	2	19	9	3	2	1	2	13	2	3	3	3	2
2561	55	2	2	2	20	4	3	1	18	16	4	4	3	4	17	4	3	4	4	2
2564	50	2	2	1	27	3	2	1	19	10	2	2	2	2	16	3	3	3	1	6
2568	35	3	2	1	24	4	2	2	15	13	2	2	2	4	29	6	6	5	6	6
2570	61	2	2	1	28	6	3	3	15	6	1	2	1	1	25	6	5	5	3	6
2572	63	2	2	1	26	4	2	2	11	7	1	2	1	2	22	5	4	3	4	6
2575	60	1	2	1	20	5	3	2	14	14	3	3	2	3	24	4	5	5	4	6
2579	61	1	2	1	25	6	4	2	14	14	3	2	3	4	26	5	5	5	5	6
2588	62	2	2	1	27	6	4	2	14	8	1	1	1	4	28	6	6	5	5	6
2607	47	2	2	1	26	5	3	2	16	13	3	2	2	3	19	6	4	3	3	3
2609	40	2	2	1	30	6	3	3	15	15	4	3	3	3	22	5	4	3	4	6
2610	52	1	2	1	28	4	3	1	14	15	4	3	2	3	26	5	5	5	5	6
2615	58	1	2	1	30	5	4	1	22	16	3	3	3	3	23	5	5	6	1	6
2628	38	1	2	1	29	7	4	3	14	12	3	2	3	3	18	3	3	4	3	5
2630	35	1	2	1	28	2	1	1	12	18	4	4	3	3	26	5	5	5	6	5
2631	34	1	2	1	27	7	4	3	13	19	3	4	4	4	27	5	5	6	5	6
2635	38	1	2	1	35	5	3	2	20	15	3	3	3	3	20	5	4	3	3	5
2638	39	2	2	1	22	4	3	1	19	14	2	3	3	3	13	4	3	2	2	2
2648	31	2	2	1		6	3	3	15	11	3	2	2	2	20	3	3	5	4	5
2652	57	1	2	1	21	5	3	2	12	11	4	2	1	3	25	5	5	5	4	6
2654	35	2	2	1	28	3	2	1	26	11	1	2	2	3	16	5	3	3	2	3
2658	62	2	2	1	27	8	4	4	20	13	2	3	3	3	21	5	3	5	3	5
2667	39	2	2	1	26	6	3	3	25	12	2	2	2	3	15	3	2	4	3	3
2671	39	2	2	2	28	5	3	2	15	9	1	2	2	2	23	4	4	5	5	5
2676	28	2	2	1	27	7	3	4	11	16	3	4	3	3	30	6	6	6	6	6
2693	29	2	2	1	30	5	3	2	23	11	3	2	2	2	20	3	5	3	4	5
2696	65	1	2	1	35	8	4	4	11	15	3	3	3	3	24	5	5	5	3	6
2702	27	2	2	2	26	4	2	2	22	13	2	3	2	2	20	4	2	5	3	6
2708	30	2	2	2	26	5	2	3	25	11	2	2	2	3	26	6	5	4	5	6
2709	26	2	2	1	25	5	3	2	20	11	2	1	3	3	22	5	4	5	3	5
2714	40	2	2	2	20	4	2	2	28	6	1	1	1	2	18	4	4	3	3	4
2719	61	1	2	1	12	5	3	2	13	13	3	2	2	3	25	5	5	5	5	5
2723	32	2	2	2	25	2	1	1	15	19	3	4	4	4	15	3	2	3	2	5
2741	54	1	2	1	25	5	3	2	21	11	2	3	2	2	17	4	4	3	2	4
2749	61	2	2	1	30	6	4	2	15	13	3	1	3	3	23	5	5	4	4	5
2754	31	2	2	1	20	3	1	2	21	13	2	3	2	3	25	4	5	4	6	6
2756	60	1	2	1	0	3	2	1	20	8	1	1	1	3	22	5	4	5	3	5
2762	59	2	2	1	34	5	3	2	21	11	2	2	2	3	17	4	4	3	3	3
2766	47	1	2	2	27	4	2	2	21	13	3	3	3	2	13	3	3	3	2	2
2772	61	2	2	1	30	5	3	2	19	12	3	2	2	3	23	5	5	5	2	6
2774	34	2	2	1		5	2	3	12	12	2	2	3	3	13	2	2	2	3	4
2778	39	2	2	2		2	1	1	14	11	3	2	1	3	25	4	5	5	5	6
2783	62	2	2	2	28	6	3	3	13	20	4	4	4	4	30	6	6	6	6	6
2785	50	2	2	1	29	4	2	2	12	11	2	2	2	3	22	5	3	5	3	6
2808	36	2	2	1	29	8	4	4	16	11	3	2	2	2	20	3	4	4	5	4
2814	45	1	2	2	28	5	3	2	15	9	3	1	1	3	25	5	5	4	5	6
2819	57	2	2	1	0	6	3	3	15	9	2	2	1	2	19	4	3	4	3	5
2828	62	1	2	2	30	3	2	1	17	5	1	1	1	1	30	6	6	6	6	6
2829	39	2	2	2	29	5	2	3	18	15	3	3	3	3	25	6	4	5	4	6
2830	40	2	2	1	28	6	3	3	12	9	2	2	2	2	24	5	4	5	4	6
2832	50	1	2	1	30	4	2	2	18	13	3	2	2	4	21	3	5	4	3	6
2841	44	2	2	1	28	5	3	2	18	15	4	3	2	3	22	5	5	3	4	5
2843	41	2	2	1	29	4	3	1	12	13	4	1	3	3	20	3	2	4	6	5
2850	30	2	2	1	29	5	3	2	12	11	3	3	1	3	26	5	5	5	5	6
2854	38	1	2	2	25	2	1	1	25	10	2	1	2	3	11	1	1	2	2	5
2856	37	2	2	1	29	7	3	4	18	13	2	2	3	3	11	3	2	2	2	2
2873	31	2	2	1	30	5	2	3	13	16	3	3	3	4	26	5	5	5	5	6
2879	24	2	2	2	7	4	1	3	14	12	2	3	2	2	24	4	5	5	5	5
2899	34	2	2	1	30	6	4	2	17	12	4	4	1	2	24	5	4	5	4	6
2901	34	2	2	1	27	5	3	2	24	11	3	2	2	2	26	5	5	5	5	6
2904	39	3	2	1	25	4	2	2	21	11	2	4	2	2	17	3	2	3	4	5
2917	27	2	2	1	30	6	2	4	15	8	2	2	1	2	24	5	5	4	5	5
2928	41	2	2	2	25	4	2	2	19	15	3	3	3	3	18	2	1	5	4	6
2949	22	2	2	1	30	7	4	3	14	17	4	4	2	4	17	2	2	5	4	4
2950	25	2	2	2	28	6	3	3	13	11	2	2	3	2	25	5	4	5	5	6
2955	31	2	2	1	30	4	2	2	18	10	2	1	2	2	17	2	3	2	4	6
2964	49	2	2	1	67	5	4	1	26	7	1	2	2	1	23	6	5	3	3	6
2965	24	2	2	1	31	5	2	3	13	13	3	2	2	3	20	3	4	3	5	5
2971	44	1	2	1	34	5	3	2	12	15	3	3	3	3	26	5	5	5	5	6
2972	26	2	2	1	34	5	3	2	21	10	3	1	2	2	13	3	2	2	3	3
2978	60	2	2	1	30	5	3	2	21	11	3	3	2	2	25	5	5	5	4	6
2989	31	2	2	1	36	7	4	3	27	11	3	1	2	3	19	2	2	5	4	6
3001	26	2	2	2	7	3	2	1	16	10	2	3	1	2	17	3	2	5	2	5
3010	32	2	2	1	39	7	3	4	11	12	3	2	2	4	20	4	3	4	3	6
3011	64	1	2	2	67	6	3	3	14	15	3	3	3	3	23	4	5	3	5	6
3016	62	2	2	1		8	4	4	18	7	1	1	1	2	16	4	2	3	2	5
3022	44	2	2	1	50	5	3	2	15	13	1	4	3	4	24	6	5	6	1	6
3031	29	2	2	2	53	6	2	4	37	7	1	1	2	2	14	4	2	3	1	4
3054	28	1	2	1	40	7	4	3	17	18	4	3	4	4	29	6	6	6	5	6
3056	30	2	2	1	61	6	3	3	28	10	2	1	2	2	21	4	4	5	4	4
3061	63	1	2	1	56	7	4	3	17	15	3	4	3	3	21	3	3	6	4	5
3063	30	2	2	1	51	5	4	1	12	8	2	1	1	2	19	4	4	4	3	4
3066	64	2	2	1	53	8	4	4	13	8	3	2	1	1	30	6	6	6	6	6
3071	36	2	2	1	40	4	2	2	12	8	1	2	1	2	21	5	3	4	3	6
3073	30	2	2	1	54	4	3	1	11	11	3	2	2	2	23	4	3	6	4	6
3079	35	2	2	1	49	3	2	1	27	7	1	2	1	2	10	1	1	2	1	5
3081	28	2	2	1	54	6	3	3	14	15	4	2	2	4	25	4	5	5	5	6
3087	33	2	2	1	45	7	3	4	11	11	2	2	2	3	20	4	5	3	2	6
3094	38	2	2	1	67	3	2	1	11	8	2	3	1	1	22	5	4	6	1	6
3100	53	1	2	1	50	4	2	2	11	13	3	2	2	4	24	5	4	5	5	5
3103	27	2	2	1	57	4	2	2	15	15	2	3	3	3	14	3	2	2	2	5
3104	41	2	2	1	0	7	3	4	18	16	3	3	3	4	24	4	5	5	5	5
3106	43	2	2	2	2	4	2	2	21	14	3	2	3	4	20	4	3	4	3	6
3111	59	2	2	2	30	6	4	2	12	13	3	2	2	4	26	5	5	5	5	6
3116	27	2	2	1	53	7	3	4	22	9	2	3	1	2	22	4	4	5	4	5
3117	33	2	2	1	0	4	2	2	23	11	2	2	2	3	16	2	2	3	4	5
3130	45	2	2	1	53	5	3	2	24	11	4	2	1	2	11	2	2	2	2	3
3131	57	1	2	1	52	5	3	2	13	12	3	2	2	3	23	5	4	5	4	5
3139	39	1	2	2	50	5	3	2	15	11	3	1	1	3	22	5	5	3	4	5
3141	37	1	2	1	50	7	3	4	14	14	2	3	2	4	21	3	4	5	4	5
3143	64	1	2	1	53	5	2	3	25	6	2	1	1	1	20	5	3	5	2	5
3151	35	2	2	1	48	8	4	4	12	9	2	2	1	2	26	5	5	5	5	6
3152	43	2	2	1	53	5	3	2	23	10	1	1	3	2	12	3	2	2	2	3
3157	39	1	2	1	0	4	2	2	20	11	2	2	2	2	22	4	4	5	4	5
3159	51	2	2	1	30	6	4	2	14	14	4	3	1	4	20	5	4	4	3	4
3161	33	2	2	1	58	8	4	4	12	13	2	2	3	4	25	5	5	4	5	6
3162	37	2	2	1	60	6	3	3	25	11	3	3	2	2	19	4	3	3	4	5
3166	39	2	2	1	53	4	2	2	13	11	3	2	2	2	19	4	3	4	3	5
3168	39	1	2	1	50	6	3	3	26	10	3	2	1	2	16	2	2	3	4	5
3170	28	1	2	1	50	6	4	2	17	15	3	3	2	4	20	4	5	3	4	4
3172	39	2	2	1	52	4	2	2	29	11	3	2	1	3	20	4	4	3	3	6
3174	59	2	2	1	42	6	3	3	12	16	3	3	3	4	29	6	6	5	6	6
3185	37	1	2	1	50	5	3	2	16	20	4	4	4	4	28	5	5	6	6	6
3187	49	2	2	1	53	3	1	2	18	13	3	3	2	4	28	6	6	5	5	6
3193	43	1	2	1	48	4	2	2	23	12	1	2	3	3	20	5	5	3	5	2
3194	63	2	2	1	52	5	3	2	12	5	1	1	1	1	21	4	3	5	3	6
3220	35	2	2	1	61	5	2	3	15	11	2	2	2	3	19	3	4	4	3	5
3227	61	2	2	1	0	4	3	1	22	5	1	1	1	1	17	3	4	3	4	3
3245	24	2	2	1	54	6	2	4	14	5	1	1	1	1	15	2	2	3	3	5
3247	29	2	2	1	50	5	3	2	12	10	3	2	2	2	23	5	5	4	4	5
3259	31	2	2	1	0	5	4	1	12	9	1	2	2	3	25	5	4	5	5	6
3262	29	2	2	1	58	5	3	2	17	10	2	1	2	3	15	2	3	4	2	4
3267	26	2	2	1	51	5	3	2	17	8	3	2	1	1	15	3	3	3	3	3
3273	25	2	2	1	47	5	2	3	14	6	1	1	1	2	19	2	4	5	5	3
3282	60	1	2	2	58	4	2	2	20	13	2	2	3	3	18	5	3	4	3	3
3283	32	1	2	1	55	5	2	3	17	10	2	2	2	2	20	4	4	3	4	5
3293	25	2	2	1	50	5	3	2	19	5	1	1	1	1	10	2	2	2	1	3
3303	28	2	2	1	60	8	4	4	11	11	3	2	2	2	22	5	4	4	4	5
3306	27	2	2	1	58	2	1	1	15	16	3	3	4	4	23	5	4	4	5	5
3309	39	1	2	1	60	5	3	2	16	13	2	3	3	3	28	5	5	6	6	6
3333	26	2	2	1	60	6	3	3	12	7	2	1	1	2	19	3	5	4	3	4
3349	22	2	2	1	67	3	2	1	26	9	1	3	2	2	17	2	2	4	4	5
3352	27	2	2	1	62	6	4	2	11	11	2	2	2	3	19	2	3	4	4	6
3357	30	1	2	1	57	5	3	2	14	15	3	2	3	4	25	5	5	5	4	6
3365	56	2	2	1	67	6	3	3	21	11	2	2	2	3	22	5	5	4	3	5
3371	30	2	2	1	63	7	3	4	11	8	2	2	1	2	24	5	4	5	4	6
3377	33	1	2	1	57	5	3	2	14	12	1	3	2	4	23	4	2	6	5	6
3381	19	2	2	2	50	4	2	2	16	9	1	2	2	2	12	2	2	2	3	3
3414	49	1	2	2	55	6	3	3	15	20	4	4	4	4	26	5	5	5	5	6
3425	34	2	2	1	65	4	2	2	22	7	2	1	1	2	18	4	4	3	3	4
3430	23	2	2	1	60	3	1	2	12	7	1	2	1	2	23	5	5	4	3	6
3466	61	1	2	1	54	7	4	3	12	8	1	2	1	3	23	5	5	5	4	4
3480	51	1	2	1	60	6	4	2	14	18	4	3	3	4	28	6	6	5	5	6
3512	37	2	2	2	56	7	3	4	11	9	3	2	1	2	20	4	3	4	3	6
3534	37	1	2	1	56	5	4	1	11	17	4	2	3	4	25	5	4	5	5	6
3552	29	2	2	1	50	6	3	3	25	11	3	2	2	2	20	4	3	5	3	5
3558	33	1	2	1	57	6	4	2	11	8	2	1	1	2	25	4	5	5	5	6
3561	35	2	2	1	60	7	3	4	18	17	4	3	3	4	29	6	5	6	6	6
3567	60	2	2	1	54	6	3	3	14	7	3	1	1	1	16	3	5	2	2	4
3580	37	2	2	1	60	6	4	2	16	14	4	2	2	3	19	3	3	4	4	5
3585	41	2	2	1	56	6	3	3	14	8	3	2	1	1	20	6	4	4	4	2
3586	35	1	2	1	58	4	3	1	22	10	2	2	1	3	21	5	4	4	3	5
3589	49	2	2	2	62	4	2	2	18	9	2	2	1	3	11	2	2	2	2	3
3609	29	2	2	1	58	8	4	4	16	12	3	2	2	2	17	4	4	3	4	2
3627	26	2	2	1	67	4	2	2	11	7	2	1	1	2	23	4	5	4	5	5
3647	25	1	2	1	40	5	2	3	16	13	1	2	4	3	19	3	3	5	3	5
3648	21	2	2	2	57	6	3	3	12	8	3	1	1	2	19	4	4	3	4	4
3649	65	1	2	1	55	6	3	3	19	6	1	2	1	1	18	3	3	4	4	4
3677	58	1	2	2	55	6	4	2	13	12	2	3	2	3	26	5	5	5	5	6
3693	55	2	2	1	57	6	3	3	11	12	3	2	2	3	17	4	3	3	3	4
3706	22	2	2	1	60	4	3	1	12	13	3	2	3	2	16	2	3	4	3	4
3715	37	1	2	1	60	8	4	4	11	18	4	3	3	4	25	5	5	5	4	6
3716	25	2	2	1	54	5	2	3	15	15	4	3	3	3	18	3	2	4	4	5
3729	53	1	2	2	59	6	4	2	11	14	3	2	2	4	26	5	5	5	5	6
3744	26	1	2	1	60	5	3	2	18	7	1	2	1	2	26	5	5	5	5	6
3757	46	2	2	1	57	7	3	4	23	9	2	2	1	2	16	4	4	2	2	4
3768	34	2	2	2	44	8	4	4	22	9	2	2	2	2	28	6	6	5	5	6
3782	31	2	2	1	57	4	2	2	11	10	2	2	2	2	13	3	2	2	2	4
3797	61	2	2	1	58	6	3	3	19	7	2	1	1	2	25	5	5	5	5	5
3816	58	2	2	2	53	6	3	3	11	16	4	4	2	3	25	6	5	3	5	6
3820	24	2	2	1	55	3	2	1	13	11	2	2	2	3	21	4	5	4	3	5
3842	55	2	2	1	58	4	2	2	15	13	1	3	3	3	17	4	2	4	2	5
3868	62	1	2	2	60	6	3	3	21	12	2	2	3	3	21	4	4	5	3	5
3891	54	1	2	1	57	5	3	2	21	13	4	3	2	2	26	5	5	5	5	6
3900	24	2	2	1	58	8	4	4	15	12	3	2	2	3	27	6	6	5	5	5
3901	24	2	2	1	56	5	2	3	18	14	2	3	3	3	15	2	2	3	3	5
3913	30	2	2	1	60	4	2	2	18	10	3	2	1	1	14	3	2	3	2	4
3914	30	1	2	1	60	2	1	1	24	10	2	2	1	3	17	3	2	3	3	6
3920	31	2	2	1	57	3	2	1	15	7	2	1	1	1	18	4	4	2	3	5
3946	57	2	2	1	55	5	3	2	16	5	1	1	1	1	18	4	4	3	2	5
3949	33	1	2	2	40	2	1	1	22	7	1	1	2	2	24	5	5	5	4	5
3957	59	1	2	1	57	4	2	2	14	9	1	4	1	1	19	4	4	4	4	3
3958	53	2	2	1	56	6	3	3	19	9	2	1	1	3	21	5	4	4	3	5
3974	32	2	2	1	57	5	3	2	19	15	3	3	3	3	12	2	4	2	2	2
3980	26	1	2	2	65	4	3	1	20	12	1	3	2	4	19	4	4	3	3	5
3998	49	2	2	1	60	5	3	2	11	20	4	4	4	4	26	5	5	5	5	6
4006	25	2	2	1	61	4	2	2	20	10	3	2	1	2	21	5	5	4	4	3
4060	63	2	2	1	60	6	3	3	13	15	3	3	2	4	30	6	6	6	6	6
4065	29	2	2	1	60	7	3	4	13	13	3	2	2	3	26	6	5	5	5	5
4070	31	1	2	1	59	5	3	2	11	17	4	3	4	4	20	4	4	4	3	5
4071	26	2	2	1	55	5	3	2	14	9	2	1	2	2	22	6	4	4	4	4
4090	30	1	2	1	56	5	2	3	16	12	2	2	3	3	20	3	3	5	5	4
4093	60	1	2	1	58	3	2	1	27	11	2	2	3	2	10	1	1	2	1	5
4094	40	1	2	2	58	3	1	2	20	14	4	4	1	3	23	3	5	4	5	6
4097	39	2	2	2	58	5	2	3	11	14	4	2	2	2	21	3	6	4	4	4
4098	46	1	2	1	57	8	4	4	12	16	3	3	3	4	25	5	5	5	4	6
4126	34	2	2	1	59	4	3	1	14	13	3	2	2	4	16	2	2	5	2	5
4130	46	2	2	1	65	6	3	3	25	19	4	4	4	4	22	4	3	5	5	5
4131	65	1	2	2	65	6	3	3	15	11	2	3	2	2	18	4	3	4	3	4
4134	51	2	2	1	59	5	3	2	15	14	4	2	1	4	17	4	3	2	4	4
4149	58	1	2	1	58	5	3	2	12	15	3	2	3	4	28	6	5	5	6	6
4157	54	2	2	2	0	6	3	3	14	10	2	3	1	2	27	6	5	5	5	6
4168	57	1	2	1	58	4	3	1	14	17	4	2	3	4	26	5	5	5	5	6
4181	61	2	2	1	56	5	3	2	16	12	3	3	1	3	25	5	5	5	5	5
4188	60	2	2	1	58	3	2	1	13	10	3	2	1	2	25	6	1	6	6	6
4196	59	2	2	2	50	6	3	3	27	14	3	3	2	3	12	2	3	3	2	2
4213	38	2	2	1	41	6	3	3	17	12	3	2	2	3	22	4	3	5	5	5
4231	31	2	2	1	60	7	4	3	12	14	4	2	2	4	19	4	3	5	1	6
4238	47	2	2	1	55	4	2	2	22	15	3	3	3	3	20	4	4	5	3	4
4247	33	1	2	1	61	8	4	4	14	9	2	1	2	3	17	2	2	4	4	5
4258	25	2	2	2	50	6	3	3	14	16	3	3	3	4	25	5	4	5	5	6
4276	35	2	2	1	63	6	3	3	11	11	4	1	2	2	21	4	4	3	4	6
4280	55	1	2	1	58	5	3	2	15	11	3	1	1	3	24	4	5	5	4	6
4293	65	1	2	2	60	4	2	2	26	12	3	2	1	4	17	5	5	2	2	3
4295	61	1	2	1	60	6	3	3	11	11	1	3	2	3	27	6	5	5	5	6
4297	25	2	2	1	60	5	2	3	22	10	2	2	2	2	14	2	2	3	3	4
4301	62	2	2	1	60	8	4	4	12	17	3	3	3	4	15	3	2	3	2	5
4310	29	2	2	1	62	5	2	3	13	12	2	2	2	3	16	3	3	4	3	3
4313	61	2	2	1	54	7	4	3	21	8	3	1	1	2	20	4	3	5	2	6
4317	63	2	2	1	55	5	3	2	15	12	2	3	2	2	26	5	5	5	5	6
4321	59	1	2	1	59	6	3	3	16	11	1	3	2	3	25	6	6	2	5	6
4326	36	2	2	2	50	7	4	3	12	12	3	2	2	3	15	3	3	2	2	5
4328	54	2	2	2	62	7	4	3	12	18	4	4	3	4	12	2	2	3	2	3
4329	56	2	2	2	60	5	3	2	18	11	3	2	1	3	18	3	2	5	3	5
4338	32	2	2	1	35	4	3	1	17	11	2	2	2	3	24	3	3	6	6	6
4341	46	2	2	2	40	6	3	3	24	15	3	3	3	3	24	5	5	5	5	4
4345	32	2	2	1	50	3	2	1	14	13	1	4	2	4	27	5	5	5	6	6
4348	65	2	2	1	60	7	3	4	13	14	3	3	3	3	23	5	5	5	3	5
4349	26	2	2	1	60	6	3	3	15	7	1	2	1	2	15	3	3	3	3	3
4369	24	2	2	1	62	4	3	1	16	8	3	1	1	2	25	5	4	5	5	6
4377	38	2	2	1	65	5	3	2	17	14	4	2	2	3	21	3	3	5	4	6
4382	60	2	2	2	63	4	2	2	11	20	4	4	4	4	25	6	6	3	4	6
4387	26	2	2	1	60	8	4	4	12	9	2	2	1	1	24	4	5	4	5	6
4388	25	2	2	1	60	6	3	3	11	8	2	2	1	2	24	4	4	5	5	6
4401	40	2	2	1	62	8	4	4	14	15	3	3	3	3	25	5	5	5	4	6
4402	41	1	2	1	59	5	3	2	14	19	3	4	4	4	26	5	5	5	5	6
4407	25	2	2	2	60	8	4	4	18	10	2	2	2	2	20	4	4	4	5	3
4409	36	2	2	1	60	4	3	1	16	10	2	1	2	2	17	4	2	3	3	5
4411	48	2	2	1	60	6	3	3	11	11	2	3	2	3	26	6	6	5	3	6
4419	34	1	2	1	61	7	4	3	12	11	2	2	2	3	20	3	3	5	4	5
4425	25	1	2	1	62	4	2	2	12	14	3	3	2	4	26	5	5	6	4	6
4426	44	2	2	1	63	5	3	2	17	14	3	3	2	3	24	5	5	5	3	6
4429	38	2	2	1	62	8	4	4	11	14	4	3	1	4	26	5	5	5	5	6
4440	62	2	2	1	60	7	3	4	16	17	4	3	3	4	27	6	5	5	5	6
4446	35	1	2	2	60	4	2	2	21	11	3	2	2	2	12	3	2	3	2	2
4447	44	2	2	2	66	4	2	2	26	14	2	3	3	3	19	3	3	5	3	5
4456	47	1	2	2	40	5	2	3	23	11	3	3	1	3	25	5	5	5	5	5
4469	34	2	2	1	61	6	3	3	11	14	4	3	1	4	26	5	5	5	5	6
4473	36	2	2	1	67	4	2	2	14	12	2	3	2	3	24	5	5	5	4	5
4475	41	1	2	2	60	7	4	3	12	10	2	1	2	4	21	3	4	5	3	6
4483	30	1	2	2	69	6	3	3	12	10	2	2	2	2	28	6	5	5	6	6
4484	37	2	2	1	65	6	3	3	11	10	1	2	2	3	26	5	5	5	5	6
4489	28	2	2	1		3	1	2	25	9	1	3	2	1	11	2	2	2	3	2
4492	64	2	2	2	60	6	3	3	22	10	3	2	1	2	26	6	4	5	5	6
214	28	2	2	1	8	5	3	2	13	11	2	2	2	3	19	5	2	4	4	4
231	53	2	2	1	7	7	4	3	11	11	3	2	2	2	17	4	3	3	3	4
235	31	2	2	1	6	6	3	3	13	18	4	3	3	4	20	4	3	4	3	6
237	57	1	2	1	8	5	3	2	15	13	3	2	2	3	25	5	5	5	5	5
244	39	2	2	1	7	6	3	3	16	13	2	2	2	4	10	2	2	2	2	2
248	23	2	2	1	6	5	3	2	11	18	3	4	3	4	26	5	5	5	5	6
260	35	2	2	1	7	2	1	1	16	14	2	3	2	4	20	4	3	4	4	5
266	32	2	2	2	8	6	3	3	16	14	3	3	2	3	20	3	2	5	4	6
278	65	2	2	2	7	5	2	3	14	16	4	3	3	3	26	5	5	5	5	6
283	31	2	2	1	8	4	3	1	20	15	3	4	2	3	12	2	2	3	2	3
286	53	2	2	1	8	5	3	2	16	12	3	3	2	2	18	4	3	4	3	4
299	33	1	2	1	7	4	3	1	19	15	3	2	3	4	17	4	4	3	3	3
329	65	1	2	1	8	7	4	3	14	13	3	3	2	3	19	3	3	4	4	5
346	56	2	2	2	6	5	3	2	15	15	4	3	3	3	17	3	4	2	4	4
347	56	2	2	2	6	5	3	2	15	15	4	3	3	3	17	3	4	2	4	4
349	55	2	2	1	7	3	2	1	20	6	1	1	1	2	24	4	4	5	5	6
352	38	2	2	1	6	4	3	1	19	17	3	3	3	4	20	3	3	5	3	6
366	27	2	2	1	7	6	3	3	16	20	4	4	4	4	16	3	3	2	3	5
375	34	2	2	2	0	3	1	2	17	12	2	3	2	2	7	1	1	1	1	3
376	61	2	2	2	7	6	4	2	17	14	3	3	3	3	21	4	3	4	4	6
388	50	2	2	2	15	5	3	2	14	8	1	1	2	3	29	5	6	6	6	6
415	39	2	2	2	8	4	3	1	17	16	4	3	3	3	19	4	3	4	3	5
1695	65	2	2	1	7	5	3	2	25	11	3	2	2	2	19	4	3	4	3	5
1703	47	2	2	1	6	2	1	1	30	15	3	3	3	3	14	3	4	3	2	2
1705	42	2	2	1	7	5	3	2	20	17	1	4	4	4	26	5	5	5	5	6
1706	58	2	2	1	7	6	3	3	18	15	3	3	2	4	26	5	5	6	4	6
1713	57	1	2	1	10	4	3	1	18	10	3	1	2	1	25	5	5	5	5	5
1720	62	2	2	1	7	5	3	2	25	13	4	2	2	3	20	3	4	4	4	5
1724	27	2	2	1	8	5	3	2	11	11	3	2	2	2	18	2	2	5	3	6
1759	55	1	2	2	7	5	3	2	24	12	2	3	2	3	23	5	4	5	4	5
1769	40	1	2	1	5	5	3	2	15	7	1	1	1	1	30	6	6	6	6	6
1770	53	2	2	1	8	5	3	2	23	18	4	3	4	3	15	1	1	3	4	6
1805	26	2	2	1	7	8	4	4	14	12	1	4	3	3	23	4	4	5	4	6
1828	58	2	2	1	7	5	3	2	21	10	1	3	2	3	21	5	4	4	4	4
1853	33	2	2	1	7	6	3	3	14	12	2	2	2	3	19	3	3	4	4	5
1854	51	2	2	2	6	8	4	4	17	20	4	4	4	4	28	6	6	5	5	6
1860	32	2	2	1	8	6	3	3	11	17	3	3	3	4	26	5	4	6	5	6
530	57	2	3	1	7	5	3	2	27	18	3	4	4	4	18	4	2	4	3	5
432	18	2	3	2	6	6	3	3	20	13	1	4	2	2	18	3	3	4	3	5
4309	66	1	3	1	60	5	3	2	23	15	3	3	3	3	27	6	5	6	5	5
607	36	1	3		7	5	3	2	16	20	4	4	4	4	27	5	5	6	5	6
1465	62	2	3	1	9	4	3	1	23	13	3	2	2	4	12	2	2	2	2	4
1721	45	2	3	1	7	3	2	1	21	18	4	4	3	4	19	3	3	4	4	5
1453	60	1	3	1	7	6	3	3	20	9	1	2	2	2	23	5	5	5	3	5
1043	19	1	3	1	7	5	3	2	14	16	2	4	4	4	22	3	4	4	5	6
1273	22	2	3	1	10	5	3	2	33	11	3	2	1	2	13	3	4	2	2	2
3277	21	2	3	2	56	6	3	3	21	10	1	4	1	2	10	3	2	1	3	1
4394	26	2	3	1	57	4	2	2	29	5	1	1	1	1	11	3	2	2	2	2
1430	67	2	3	1	15	6	4	2	21	16	3	1	4	4	11	2	5	2	1	1
308	36	1	3	1	6	5	3	2	25	13	3	2	3	3	20	4	4	3	3	6
2243	32	2	3	1	8	4	3	1	11	15	3	3	3	3	16	2	3	3	3	5
3266	24	2	3	1	59	7	3	4	19	14	3	3	2	3	23	5	4	5	4	5
3473	22	2	3	2	67	3	2	1	14	9	2	2	1	1	11	1	3	1	4	2
3540	21	2	3	1		5	3	2	24	13	1	3	3	3	11	3	2	2	2	2
978	25	2	3	1	7	5	2	3	20	13	2	2	3	3	15	3	2	3	3	4
988	21	2	3	1	9	5	4	1	28	16	3	1	4	4	10	1	1	3	2	3
1053	21	2	3	1	10	8	4	4	26	17	2	3	4	4	22	3	5	5	4	5
1108	23	2	3	1	7	6	3	3	34	14	4	3	1	3	13	2	2	2	3	4
1115	34	2	3	2	13	5	3	2	17	8	2	2	2	1	13	2	3	2	2	4
1187	59	2	3	1	9	5	3	2	19	19	4	3	4	4	23	6	2	5	4	6
1516	57	2	3	2	6	5	3	2	22	15	2	3	3	4	20	4	4	3	4	5
1549	65	1	3	1	7	3	2	1	20	19	4	4	3	4	19	3	2	4	4	6
1880	18	1	3	1	11	5	3	2	27	16	4	3	3	4	28	6	6	5	5	6
1923	21	2	3	1	10	5	4	1	11	15	4	2	2	3	26	5	5	5	5	6
1957	22	2	3	1	9	4	2	2	12	12	2	2	2	4	22	4	5	4	4	5
2163	51	2	3	1	10	6	4	2	19	12	4	2	2	2	21	4	5	3	4	5
2274	28	2	3	1	8	6	3	3	24	20	4	4	4	4	18	3	2	4	4	5
2288	36	1	3	1	26	8	4	4	12	17	3	4	3	4	24	5	5	4	4	6
2321	24	2	3	1	10	3	2	1	26	9	1	2	2	2	10	2	2	2	2	2
2322	26	2	3	1	25	5	2	3	17	14	3	2	2	4	23	5	4	4	4	6
2361	23	2	3	1	28	3	2	1	27	15	3	3	2	3	22	4	4	5	4	5
2383	18	2	3	1	27	6	3	3	20	13	3	3	2	3	19	5	4	3	4	3
2435	25	1	3	1	26	5	4	1	12	11	3	1	2	3	20	3	5	4	4	4
2484	38	2	3	1	30	5	3	2	19	12	3	2	2	3	14	4	3	3	2	2
2516	23	2	3	1	29	5	2	3	18	12	2	2	3	2	25	5	5	5	4	6
2596	37	2	3	1	26	5	3	2	20	11	1	2	2	2	19	3	4	3	4	5
2678	28	2	3	1	25	6	3	3	20	16	3	3	3	4	26	6	5	5	4	6
2679	49	2	3	2	27	4	2	2	16	19	4	4	4	4	23	5	4	5	4	5
2757	18	2	3	1	29	7	3	4	22	12	2	3	2	3	15	3	2	4	3	3
2794	24	1	3	1	30	6	3	3	25	15	3	3	3	3	16	3	2	3	4	4
2799	26	2	3	1	30	5	2	3	23	7	1	3	1	1	13	2	2	4	3	2
2804	24	2	3	1	30	3	2	1	26	5	1	1	1	1	13	3	2	1	2	5
2875	39	2	3	1	40	5	2	3	15	11	2	2	2	3	20	3	6	2	4	5
2977	39	2	3	1	29	5	3	2	18	12	3	3	2	2	24	5	4	5	5	5
3008	49	2	3	1	31	4	2	2	28	6	1	1	1	1	9	1	2	2	2	2
3015	22	1	3	1	37	6	3	3	18	14	2	2	3	4	23	4	4	5	5	5
3024	25	2	3	1	52	8	4	4	19	13	2	3	3	2	19	4	4	4	3	4
3083	33	1	3	1	53	3	2	1	21	11	2	2	2	2	24	5	4	5	4	6
3165	20	2	3	2	55	6	3	3	19	11	1	2	3	2	11	1	3	1	2	4
3167	44	2	3	1	45	4	2	2	32	5	1	1	1	1	9	2	1	3	1	2
3199	52	1	3	1	53	6	3	3	26	11	3	2	2	2	18	4	3	4	3	4
3202	21	1	3	1	55	5	3	2	13	17	2	4	4	3	16	2	2	3	3	6
3249	23	1	3	1	60	4	2	2	26	14	2	3	3	3	14	2	2	2	3	5
3250	25	1	3	1	59	7	4	3	25	9	2	1	1	2	12	2	2	2	3	3
3358	25	1	3	1	59	6	2	4	23	16	3	3	3	4	13	3	2	3	3	2
3426	21	1	3	1	61	5	3	2	26	7	1	1	2	2	26	6	5	6	3	6
3505	25	2	3	1	57	4	2	2	15	9	1	2	1	4	14	1	1	4	3	5
3553	29	2	3	1	59	6	3	3	11	15	3	3	3	3	26	5	5	5	5	6
3608	24	2	3	1	58	5	3	2	29	12	4	2	1	3	22	5	4	4	4	5
3653	22	2	3	1	56	2	1	1	22	9	2	3	1	2	15	3	2	3	3	4
3844	21	1	3	1		8	4	4	35	15	3	3	3	3	20	6	4	5	3	2
3870	23	1	3	1	61	6	3	3	19	15	3	3	2	3	25	5	5	5	5	5
3871	19	2	3	1	51	5	3	2	11	10	1	3	2	3	18	2	4	3	5	4
3889	26	2	3	1	61	6	3	3	19	15	3	3	3	3	15	4	2	3	1	5
3898	29	1	3	1	60	4	2	2	12	20	4	4	4	4	16	4	2	3	3	4
3921	24	1	3	1	60	5	2	3	22	17	3	3	4	4	21	4	4	4	4	5
4003	33	2	3	1	58	4	2	2	16	11	1	2	3	3	18	4	4	3	2	5
4041	40	1	3	1	60	5	3	2	25	13	2	3	2	3	13	3	2	2	2	4
4127	24	2	3	1	53	4	2	2	27	8	1	2	1	2	10	2	2	2	2	2
4142	23	1	3	1	57	6	3	3	25	14	2	1	4	4	15	2	2	4	3	4
4216	20	2	3	2	61	6	3	3	31	8	2	2	1	2	16	5	4	2	3	2
4254	24	2	3	1	62	6	2	4	17	12	3	2	2	3	19	5	3	4	3	4
4257	26	2	3	1	60	5	3	2	20	16	3	2	3	4	23	5	5	4	4	5
4290	21	2	3	1	60	5	3	2	19	9	1	2	2	2	24	5	5	4	4	6
4351	23	2	3	1	59	5	3	2	17	11	1	3	3	2	10	2	3	1	2	2
4421	38	2	3	2	61	5	3	2	29	10	2	1	2	3	18	4	4	3	3	4
4427	44	1	3	1	63	4	2	2	14	15	3	2	3	4	25	5	5	5	4	6
4435	22	2	3	1	60	6	3	3	18	12	1	3	2	2	11	1	1	2	4	3
928	48	2	3	1	7	6	4	2	17	13	4	2	3	3	22	6	5	2	3	6
1032	43	2	3	1	7	6	3	3	21	15	3	3	3	3	19	4	4	4	2	5
1111	27	2	3	2	1	3	2	1	25	16	3	3	3	4	21	3	3	5	5	5
1161	42	2	3	1	8	4	2	2	19	19	4	3	4	4	21	3	4	4	4	6
1216	41	2	3	1	8	4	2	2	22	17	4	3	3	3	27	6	4	6	5	6
1286	47	2	3	1	8	6	4	2	25	8	1	1	2	2	19	2	4	6	4	3
1489	49	2	3	1	2	4	2	2	18	17	4	3	3	4	15	3	3	4	2	3
1519	52	1	3	1	8	3	2	1	39	9	3	1	1	1	19	3	3	4	3	6
1546	47	2	3	2	7	6	3	3	19	15	4	2	3	3	22	4	4	4	4	6
1609	47	2	3	1	9	3	2	1	20	16	1	3	4	4	24	6	6	4	2	6
1908	42	2	3	1	8	7	3	4	16	14	4	2	2	3	23	5	3	5	4	6
2014	46	2	3	1	8	5	3	2	16	16	3	3	3	4	20	4	3	4	3	6
2101	49	2	3	1	9	6	3	3	26	12	3	2	2	2	20	3	4	4	4	5
2266	49	2	3	1	9	6	3	3	26	12	3	2	2	2	20	3	4	4	4	5
2563	58	2	3	1	21	5	3	2	23	13	2	3	2	3	19	5	4	3	3	4
2637	43	2	3	1	30	4	1	3	30	18	3	4	3	4	23	5	4	5	3	6
2677	40	2	3	1	28	4	2	2	18	13	3	2	2	3	21	4	4	4	5	4
2699	46	2	3	1	21	4	3	1	14	14	4	3	2	2	22	5	3	5	3	6
2706	52	2	3	2	23	5	3	2	31	11	3	2	2	2	24	5	4	5	4	6
2733	34	2	3	1	21	4	3	1	22	10	3	2	1	3	17	2	5	2	3	5
2759	47	2	3	1	30	4	2	2	31	6	1	1	1	1	10	2	2	2	2	2
2889	52	2	3	1	32	6	3	3	17	15	4	2	2	4	27	5	5	5	6	6
2931	53	2	3	2	29	6	2	4	18	17	3	3	4	4	24	5	5	4	4	6
2983	49	1	3	1	36	5	3	2	21	7	1	1	1	2	21	4	3	5	3	6
3018	44	2	3	1	41	6	3	3	22	14	4	2	3	3	20	4	3	5	2	6
3084	54	2	3	1	52	7	4	3	16	16	3	4	3	3	30	6	6	6	6	6
3163	30	2	3	1	53	4	2	2	29	8	2	2	1	1	12	2	2	2	2	4
3171	53	2	3	1	45	4	2	2	20	16	4	3	3	3	16	3	2	4	1	6
3238	42	2	3	1	58	8	4	4	31	5	1	1	1	1	12	1	2	2	3	4
3255	42	2	3	1	58	5	3	2	14	11	3	2	2	2	14	3	2	4	3	2
3587	54	2	3	1	36	6	4	2	18	12	2	1	2	3	24	5	6	4	4	5
3728	51	2	3	1	56	7	3	4	24	12	3	2	2	2	19	3	3	4	4	5
3940	54	2	3	1	61	6	3	3	37	14	4	1	2	4	17	4	3	2	3	5
3990	46	2	3	1	60	6	3	3	21	11	3	3	2	2	28	6	5	6	5	6
4011	61	2	3	1	57	4	2	2	22	14	3	3	2	3	24	5	1	6	6	6
4122	42	2	3	1	55	6	3	3	30	12	2	2	3	3	16	5	4	3	1	3
4343	55	1	3	1	59	3	2	1	14	15	3	3	3	3	21	4	3	5	4	5
4477	54	2	3	1	65	4	3	1	16	15	4	2	2	4	16	3	3	4	3	3
1823	42	2	3	1	7	3	2	1	21	15	3	3	3	4	18	3	3	3	5	4
1092	47	2	3	1	8	6	4	2	26	15	3	3	3	3	26	6	6	5	3	6
3427	19	1	3	2	57	5	2	3	28	19	3	4	4	4	19	4	4	4	2	5
3644	20	2	3	1	59	4	3	1	26	5	1	1	1	1	21	5	3	5	3	5
3800	25	1	3	1	56	5	3	2	22	15	4	2	2	4	22	5	5	4	2	6
3873	23	2	3	2	59	5	3	2	14	18	3	4	3	4	19	3	3	5	3	5
4233	30	2	3	1	60	8	4	4	14	13	3	3	2	3	16	3	2	4	3	4
14	20	2	3	1	7	4	3	1	34	14	2	3	3	3	20	3	4	4	4	5
48	19	1	3	1	7	5	3	2	21	19	4	4	3	4	19	4	4	2	5	4
65	36	2	3	1	9	7	4	3	20	11	2	3	2	2	23	4	3	5	5	6
77	26	1	3	1	5	4	3	1	31	14	1	3	4	4	16	3	2	3	3	5
80	17	2	3	1	7	6	4	2	39	5	1	1	1	1	11	2	2	3	3	1
123	28	2	3	1	6	6	3	3	16	12	1	4	2	3	23	4	4	4	5	6
129	31	1	3	2	13	6	3	3	21	17	3	4	4	3	15	3	3	2	3	4
141	23	2	3	1	11	4	3	1	23	12	3	2	2	3	15	3	3	2	2	5
143	18	2	3	1	6	6	3	3	29	9	1	3	1	2	11	3	2	2	2	2
149	49	2	3	1	6	6	3	3	20	16	2	4	3	4	23	5	2	5	5	6
172	30	2	3	1	15	6	3	3	16	16	4	3	3	3	20	3	4	4	5	4
174	32	2	3	1	7	6	3	3	28	11	3	2	2	3	23	4	4	5	4	6
182	24	2	3	2	7	6	3	3	19	12	2	3	2	3	17	3	3	3	4	4
276	26	2	3	1	10	5	3	2	21	9	1	1	3	3	24	5	5	4	5	5
398	21	2	3	1	4	4	3	1	16	12	2	2	3	3	22	4	4	4	5	5
452	29	2	3	1	7	5	3	2	18	14	3	3	2	3	19	3	3	5	3	5
454	26	2	3	1	9	6	3	3	15	12	1	2	3	4	27	5	5	6	5	6
544	31	1	3	1	14	5	3	2	22	15	3	2	3	4	21	3	4	5	4	5
551	24	2	3	2	7	6	3	3	23	18	3	4	4	4	24	5	5	4	4	6
552	29	2	3	1	7	5	2	3	24	15	3	3	3	3	15	3	3	3	2	4
557	28	1	3	2	6	8	4	4	23	11	2	1	1	4	19	4	4	4	3	4
573	29	2	3	1	8	5	4	1	16	7	3	1	1	1	19	3	3	4	4	5
578	20	2	3	1	8	8	4	4	17	20	4	4	4	4	28	5	5	6	6	6
587	24	2	3	1	7	4	2	2	22	13	1	3	3	3	18	2	4	3	4	5
592	33	1	3	1	7	6	4	2	22	13	1	4	2	4	30	6	6	6	6	6
606	27	2	3	2	7	2	1	1	24	14	3	2	3	3	13	1	2	4	3	3
618	23	2	3	1	10	8	4	4	23	18	4	3	3	4	24	5	5	4	5	5
619	33	1	3	1	7	5	3	2	15	17	2	4	4	4	25	4	5	5	5	6
630	24	1	3	1	9	3	2	1	11	17	3	3	3	4	25	4	5	5	5	6
635	23	1	3	1	6	2	1	1	18	14	3	3	2	3	23	4	5	5	4	5
647	23	2	3	2	8	3	2	1	24	19	4	3	4	4	14	3	2	3	2	4
689	28	2	3	1	7	6	3	3	15	12	1	2	3	4	22	4	3	5	5	5
715	22	1	3	1	7	3	2	1	12	11	1	3	1	4	26	5	5	5	5	6
721	25	1	3	2	7	5	2	3	26	14	3	3	2	4	21	5	5	5	2	4
722	23	2	3	1	8	3	1	2	19	16	3	4	2	3	17	4	2	3	4	4
750	26	2	3	2	10	8	4	4	26	10	1	1	2	2	16	3	3	3	4	3
764	21	2	3	1	11	6	3	3	22	10	1	2	2	3	20	4	5	4	3	4
786	23	2	3	1	10	6	3	3	26	9	1	2	2	1	23	5	4	4	4	6
788	42	1	3	2	6	4	3	1	18	18	3	3	4	4	21	3	2	6	4	6
816	23	2	3	1	10	5	2	3	21	17	2	4	4	3	20	4	3	5	3	5
869	25	1	3	1	12	8	4	4	18	20	4	4	4	4	28	6	6	5	5	6
880	25	2	3	1	9	6	3	3	19	18	4	3	3	4	28	5	5	6	6	6
897	18	1	3	1	7	6	3	3	22	15	3	3	2	3	18	3	5	3	5	2
949	27	2	3	1	7	3	1	2	42	5	1	1	1	1	12	2	3	2	2	3
952	36	2	3	1	6	4	2	2	22	14	1	4	3	3	12	3	3	2	2	2
954	24	1	3	1	7	4	3	1	17	15	4	4	2	3	27	5	5	5	6	6
968	23	2	3	1	8	4	3	1	21	14	3	3	3	3	20	4	4	4	4	4
985	23	2	3	1	7	4	3	1	13	15	3	3	3	3	24	2	5	6	5	6
990	32	2	3	2	6	6	3	3	26	11	3	1	1	3	21	3	4	3	5	6
1000	20	2	3	1	8	5	3	2	18	19	3	4	4	4	25	5	5	5	4	6
1009	22	2	3	1	9	4	3	1	18	13	2	2	3	2	21	4	4	4	3	6
1012	28	2	3	1	8	4	3	1	21	14	1	4	3	3	18	3	4	3	4	4
1036	27	1	3	1	7	5	3	2	24	19	3	4	4	4	25	5	5	5	5	5
1058	24	2	3	2	7	6	3	3	26	10	1	2	2	3	19	4	3	3	4	5
1074	22	2	3	1	7	4	2	2	11	8	1	1	2	3	22	3	4	4	5	6
1085	24	2	3	1	7	6	3	3	22	16	3	3	2	4	15	3	3	3	3	3
1094	19	1	3	1	7	7	4	3	19	19	4	4	3	4	19	3	3	4	4	5
1113	22	2	3	2	7	6	3	3	20	13	3	2	3	3	25	5	4	5	5	6
1134	21	2	3	1	2	3	2	1	29	11	2	3	1	2	10	2	3	1	3	1
1167	21	2	3	2	7	5	3	2	22	14	2	3	3	3	20	4	5	3	3	5
1260	22	2	3	1	7	6	4	2	17	14	3	3	2	3	28	5	5	6	6	6
1262	24	2	3	1	8	4	2	2	20	12	1	1	3	4	12	2	3	2	2	3
1353	23	2	3	1	8	2	1	1	17	13	3	2	2	3	24	4	4	5	5	6
1374	52	2	3	1	8	5	3	2	25	18	4	3	3	4	19	4	4	4	3	4
1396	27	2	3	1	8	5	3	2	18	16	4	2	3	3	18	4	3	4	3	4
1399	26	2	3	1	10	5	3	2	21	9	1	1	3	3	24	5	5	4	5	5
1412	39	1	3	1	14	5	4	1	26	15	4	3	3	2	17	3	3	3	4	4
1442	19	1	3	1	10	4	3	1	17	16	2	4	4	4	26	4	5	6	5	6
1443	40	2	3	1	10	5	3	2	25	10	2	2	2	3	16	3	4	3	4	2
1518	32	2	3	2	6	6	3	3	26	11	3	1	1	3	21	3	4	3	5	6
1621	60	2	3	1	7	5	3	2	21	13	3	3	2	3	24	4	4	5	5	6
1638	22	2	3	1	8	4	2	2	23	8	2	1	1	1	24	3	5	6	4	6
1804	26	2	3	2	7	5	3	2	22	13	3	3	2	3	11	2	2	2	2	3
1916	24	1	3	2	10	8	4	4	18	11	2	2	2	2	19	4	4	3	3	5
1931	22	2	3	1	7	5	3	2	18	15	3	3	3	3	24	4	3	6	5	6
1935	23	2	3	2	8	6	3	3	19	12	1	3	3	3	13	3	2	2	2	4
1940	22	2	3	2	9	5	2	3	17	10	1	2	2	3	16	2	4	2	4	4
1945	21	2	3	2	10	4	3	1	21	13	4	2	2	3	17	2	2	4	4	5
1948	22	2	3	1	9	4	2	2	19	17	3	3	4	3	17	3	4	3	4	3
1966	28	2	3	1	15	8	4	4	15	13	3	2	2	4	28	5	6	6	5	6
1967	27	1	3	1	9	5	3	2	21	18	2	4	4	4	18	4	3	3	2	6
2003	41	2	3	1	8	2	1	1	23	16	1	3	4	4	16	2	4	2	4	4
2074	31	1	3	2	7	8	4	4	17	17	4	4	2	4	26	5	5	5	5	6
2144	34	1	3	2	15	5	3	2	17	18	3	4	4	4	26	5	5	6	4	6
2151	21	1	3	1	9	6	3	3	27	13	3	3	3	2	12	2	2	2	2	4
2170	24	1	3	1	9	8	4	4	35	18	4	4	4	2	19	4	4	4	1	6
2174	23	1	3	2	10	6	3	3	19	18	3	4	4	4	19	3	4	2	5	5
2181	24	1	3	2	9	2	1	1	30	15	3	3	3	3	17	5	5	2	2	3
2198	22	1	3	1	9	2	1	1	27	19	4	3	4	4	11	2	2	2	2	3
2208	18	2	3	1	10	5	3	2	23	13	2	2	3	3	20	3	4	4	5	4
2219	20	1	3	1	9	6	3	3	22	20	4	4	4	4	20	4	4	5	2	5
2287	18	1	3	2	40	5	2	3	28	19	4	4	4	3	16	2	2	4	4	4
2306	25	2	3	1	26	5	3	2	25	18	4	3	3	4	13	2	2	2	3	4
2308	20	2	3	1	27	6	3	3	16	7	1	1	1	2	19	6	4	1	3	5
2312	19	2	3	1	25	5	3	2	17	18	4	4	3	3	25	4	5	5	5	6
2313	19	2	3	1	27	4	3	1	11	17	3	3	4	4	24	5	5	4	5	5
2319	19	1	3	1	30	5	2	3	31	12	2	2	2	3	20	4	5	3	3	5
2326	18	2	3	1	26	5	3	2	31	9	2	1	2	2	14	3	3	2	2	4
2327	18	2	3	2	28	7	3	4	18	19	3	4	4	4	19	5	5	3	3	3
2328	20	1	3	2	30	4	2	2	17	17	3	4	3	4	25	5	5	4	5	6
2332	22	2	3	2	6	6	3	3	17	8	1	2	1	1	11	3	2	2	2	2
2335	25	2	3	1	28	5	3	2	14	12	3	2	1	3	13	3	3	2	3	2
2345	26	1	3	1	16	5	3	2	14	11	3	2	2	2	26	5	4	6	5	6
2369	18	2	3	2	27	5	3	2	23	10	2	3	1	3	18	3	3	4	3	5
2371	19	1	3	1	30	6	3	3	25	10	2	2	2	2	16	4	2	3	4	3
2373	28	2	3	1	29	4	3	1	24	6	1	2	1	1	24	4	5	5	4	6
2380	29	2	3	2	29	6	3	3	17	15	3	3	3	3	22	4	4	5	4	5
2396	18	1	3	1	26	4	2	2	21	17	2	4	4	4	13	3	2	3	2	3
2400	26	1	3	1	27	6	3	3	17	12	2	3	2	3	21	4	4	4	3	6
2401	34	2	3	1	27	7	3	4	23	17	4	4	3	4	26	5	5	5	5	6
2402	22	2	3	1		6	3	3	26	19	4	4	3	4	25	5	5	5	5	5
2405	26	2	3	1	26	6	3	3	21	15	3	4	3	3	21	4	4	3	4	6
2418	18	2	3	2	21	7	3	4	15	16	4	4	2	3	25	5	5	5	5	5
2425	26	2	3	1	26	4	2	2	19	13	3	2	3	3	15	3	3	2	3	4
2457	28	2	3	1	26	3	2	1	29	13	2	3	2	2	11	3	2	2	2	2
2462	18	2	3	2	27	5	3	2	21	9	3	1	1	2	14	5	2	2	2	3
2476	26	1	3	1	25	6	3	3	25	8	2	1	1	2	15	3	2	3	3	4
2480	19	1	3	2	25	5	4	1	14	18	4	3	4	4	28	6	4	6	6	6
2503	18	2	3	1	26	4	2	2	16	7	1	1	2	1	18	3	3	3	4	5
2504	17	2	3	1	28	4	3	1	25	12	1	3	3	2	13	2	2	3	3	3
2514	19	1	3	1	30	3	2	1	26	7	1	1	1	3	19	5	5	2	3	4
2542	21	2	3	1	26	4	2	2	19	15	3	3	3	3	23	4	4	5	4	6
2560	20	2	3	2	27	4	2	2	21	7	1	1	1	2	15	3	2	3	3	4
2585	22	1	3	1		5	3	2	25	12	3	3	2	1	12	1	4	1	3	3
2597	25	2	3	2	27	6	3	3	11	12	2	2	2	4	26	5	5	5	5	6
2651	28	2	3	1	28	6	3	3	32	18	4	4	3	3	18	2	3	4	4	5
2689	22	2	3	1	28	5	3	2	17	9	2	2	1	3	16	3	2	4	3	4
2713	18	1	3	1	27	5	2	3	29	16	3	3	4	3	17	4	4	2	3	4
2732	25	2	3	1	21	6	3	3	24	9	2	2	1	2	18	4	3	3	3	5
2734	25	2	3	1	29	5	3	2	19	11	3	3	2	2	24	6	4	4	5	5
2744	53	1	3	1	15	4	3	1	25	17	4	3	3	4	24	4	5	5	4	6
2775	25	2	3	1		6	3	3	19	14	3	2	3	3	24	5	5	4	5	5
2805	36	1	3	1	27	6	4	2	18	17	2	3	4	4	26	6	5	5	5	5
2836	26	2	3	1	38	5	3	2	21	11	1	2	3	3	21	5	5	3	4	4
2902	23	2	3	1	31	8	4	4	12	14	3	2	3	3	24	5	5	4	5	5
2907	22	2	3	1	28	5	2	3	21	15	4	2	2	4	21	4	4	5	3	5
2910	22	2	3	1	30	5	2	3	15	13	3	3	2	3	21	4	5	3	3	6
2914	24	2	3	1	30	2	1	1	37	9	2	1	1	3	7	3	1	1	1	1
2915	21	2	3	1	30	7	4	3	15	14	3	3	2	3	24	5	4	5	4	6
2916	19	2	3	2	30	4	2	2	15	13	3	3	2	3	23	4	5	5	4	5
2918	21	1	3	2	36	5	3	2	17	9	2	2	1	1	30	6	6	6	6	6
2924	20	1	3	1	25	6	3	3	16	11	2	2	2	3	24	5	4	5	4	6
2929	21	2	3	1	30	7	3	4	19	14	1	2	3	4	17	4	2	4	2	5
2934	25	1	3	1	31	5	3	2	25	16	2	3	4	3	12	2	2	2	2	4
2939	24	1	3	2	34	5	2	3	22	8	1	3	1	2	25	5	5	4	5	6
2992	28	2	3	1	38	4	2	2	20	11	2	2	2	2	13	3	3	2	2	3
3025	22	2	3	2	50	5	2	3	15	10	2	2	2	2	18	4	3	4	3	4
3082	32	1	3	1	50	6	4	2	20	13	3	2	2	3	26	6	5	5	4	6
3091	26	2	3	2	53	8	4	4	14	16	3	2	4	4	26	5	5	5	5	6
3119	21	2	3	2	61	3	2	1	22	8	2	1	2	2	14	4	3	2	2	3
3122	22	2	3	1	52	4	2	2	21	9	2	2	1	2	16	3	3	3	4	3
3124	19	2	3	1	50	2	1	1	12	14	2	3	3	3	28	6	6	5	5	6
3126	19	2	3	1	48	4	2	2	27	8	2	2	1	1	13	4	2	2	2	3
3147	29	2	3	1	53	7	3	4	14	12	2	3	2	3	24	5	5	4	5	5
3149	19	2	3	2	60	2	1	1	16	10	3	1	3	2	12	2	1	3	3	3
3150	27	2	3	1	50	4	3	1	13	8	1	1	1	3	20	4	3	4	4	5
3190	19	2	3	2	56	5	3	2	14	7	1	1	2	2	18	3	4	2	5	4
3196	47	1	3	1	0	4	2	2	27	12	2	2	3	3	29	6	6	6	5	6
3251	23	1	3	1	50	3	2	1	28	13	2	3	3	3	11	2	2	2	2	3
3261	26	1	3	1	60	5	2	3	27	19	3	4	4	4	19	3	2	5	4	5
3263	25	2	3	1	58	6	3	3	26	10	2	1	3	2	17	3	2	5	2	5
3271	30	2	3	2	58	4	3	1	32	8	1	2	2	2	17	5	4	2	3	3
3272	22	2	3	1	48	4	2	2	18	6	2	1	1	1	20	5	3	5	2	5
3276	23	2	3	1	58	8	4	4	14	9	2	2	1	2	15	2	2	3	3	5
3281	19	2	3	1	60	7	3	4	18	9	2	2	1	2	13	3	2	2	2	4
3284	21	2	3	1	60	5	3	2	12	6	1	1	1	2	15	2	3	3	3	4
3286	22	1	3	1	56	7	4	3	11	13	2	3	3	3	18	4	3	5	2	4
3288	20	1	3	2	65	5	3	2	20	14	2	3	3	3	18	3	2	4	4	5
3296	21	1	3	1	59	5	2	3	27	8	2	2	1	2	13	3	3	2	2	3
3300	21	1	3	1	53	4	3	1	30	8	1	1	2	1	12	2	2	3	1	4
3317	20	1	3	1	58	3	2	1	14	19	3	4	4	4	27	5	5	6	5	6
3327	20	2	3	1	58	6	4	2	19	5	1	1	1	1	8	2	2	1	1	2
3328	24	2	3	1	60	4	3	1	17	9	1	1	2	2	11	2	2	1	2	4
3330	22	2	3	1	58	8	4	4	18	14	2	3	4	3	12	1	3	2	4	2
3331	21	2	3	1	60	2	1	1	20	7	1	1	1	2	8	2	1	1	3	1
3332	25	2	3	1	57	5	3	2	21	15	3	3	3	3	20	4	4	3	4	5
3334	26	2	3	1	58	6	3	3	19	17	4	3	2	4	25	5	5	5	4	6
3337	21	2	3	1	58	6	3	3	21	8	2	1	2	2	14	3	2	3	2	4
3343	21	2	3	1	60	3	1	2	23	13	3	2	2	3	17	3	3	3	4	4
3356	20	2	3	2	62	7	4	3	24	11	2	2	2	3	19	3	5	3	4	4
3359	20	2	3	2	55	6	3	3	14	15	3	3	3	3	19	3	4	2	4	6
3361	21	1	3	1	36	5	1	4	29	18	2	4	4	4	14	4	2	2	1	5
3363	18	2	3	1	56	3	1	2	20	11	1	2	2	3	20	6	6	4	2	2
3367	23	2	3	1	59	4	2	2	19	12	3	1	2	3	20	4	2	5	4	5
3370	20	2	3	1	60	4	3	1	11	11	3	3	1	2	20	3	3	3	5	6
3374	23	2	3	2	57	6	2	4	18	13	2	3	2	3	18	2	3	5	3	5
3386	22	1	3	1	52	6	3	3	13	15	3	3	3	4	22	5	5	5	4	3
3392	19	2	3	2	57	6	3	3	20	8	1	3	1	2	16	3	2	3	3	5
3394	19	2	3	1	52	7	4	3	27	12	3	2	2	3	16	3	5	2	2	4
3396	29	1	3	1	59	4	3	1	20	6	1	1	1	2	20	5	4	4	2	5
3400	19	2	3	1	58	3	2	1	23	10	2	3	1	3	11	2	2	2	2	3
3401	19	2	3	1	58	6	3	3	19	19	3	4	4	4	18	4	4	3	3	4
3408	19	2	3	1	59	4	3	1	15	14	3	2	2	4	16	4	3	2	2	5
3429	23	2	3	2	59	6	3	3	29	10	2	2	2	2	16	5	3	3	2	3
3432	20	2	3	1	50	4	2	2	27	19	3	4	4	4	21	2	3	5	5	6
3435	21	2	3	1	61	5	2	3	25	11	2	3	2	1	17	3	4	2	3	5
3439	20	1	3	2	62	3	2	1	26	16	4	3	2	3	15	3	3	3	2	4
3441	19	2	3	1	68	7	3	4	18	20	4	4	4	4	17	2	3	3	5	4
3442	22	1	3	2	60	4	3	1	28	18	2	4	4	4	27	6	5	5	5	6
3444	22	2	3	2	50	4	2	2	34	15	2	3	3	3	21	5	4	4	3	5
3451	21	2	3	2	40	4	3	1	17	14	2	2	3	3	15	2	3	3	2	5
3453	23	1	3	1	57	6	3	3	18	15	3	4	2	3	26	5	5	5	5	6
3457	18	2	3	2	58	7	3	4	15	15	4	3	2	3	21	5	5	2	5	4
3458	19	2	3	1	56	6	3	3	19	18	4	3	4	4	20	5	4	4	2	5
3461	18	2	3	1	33	6	3	3	17	15	2	3	4	4	21	5	5	3	4	4
3463	25	2	3	2	65	3	1	2	20	7	1	2	1	2	17	3	2	4	3	5
3472	22	2	3	2	59	4	2	2	26	12	4	2	2	3	19	4	3	4	3	5
3478	23	1	3	1	55	5	2	3	24	14	3	3	3	3	13	2	3	3	3	2
3490	19	2	3	1	60	6	2	4	21	17	4	3	3	3	11	1	3	2	3	2
3493	19	2	3	2	60	4	2	2	18	11	1	3	2	2	9	2	2	2	1	2
3494	28	2	3	1	57	4	3	1	28	10	2	2	2	2	18	5	3	3	2	5
3498	18	1	3	1	60	6	3	3	14	19	4	4	4	4	26	5	5	5	5	6
3508	20	2	3	2	57	5	3	2	19	13	3	2	2	3	13	3	2	3	2	3
3517	24	2	3	1	56	5	2	3	17	6	1	1	1	1	16	2	2	4	3	5
3521	22	2	3	1	60	8	4	4	15	14	2	3	3	4	20	4	3	4	5	4
3526	22	2	3	2	59	5	2	3	20	15	3	3	3	3	16	4	3	3	2	4
3532	19	2	3	1	58	7	3	4	20	14	2	3	2	4	23	4	4	5	5	5
3538	23	1	3	1	60	8	4	4	13	12	3	2	2	3	20	5	5	3	3	4
3541	20	2	3	1	58	5	3	2	14	6	1	2	1	1	14	3	2	3	3	3
3547	18	1	3	1	35	2	1	1	20	20	4	4	4	4	27	6	5	5	5	6
3550	21	2	3	1	58	4	2	2	16	10	2	1	3	2	9	2	2	1	2	2
3563	20	2	3	2	58	7	3	4	22	14	2	3	3	3	12	3	2	2	3	2
3574	21	2	3	1	57	7	3	4	11	16	3	3	3	4	22	4	4	5	4	5
3598	26	1	3	1	50	4	2	2	36	14	2	2	3	4	8	2	1	2	1	2
3602	49	1	3	1	60	5	3	2	25	7	2	1	1	2	10	3	2	2	1	2
3612	38	2	3	1	60	3	2	1	25	8	1	1	1	3	9	1	2	2	2	2
3615	23	2	3	2	58	5	3	2	22	14	2	3	3	3	10	2	2	2	2	2
3621	19	1	3	1	50	5	2	3	24	15	2	3	3	4	19	4	3	4	3	5
3622	18	2	3	2	53	2	1	1	15	20	4	4	4	4	13	2	3	2	3	3
3628	23	2	3	1	50	4	2	2	18	6	1	1	1	2	13	2	2	2	3	4
3632	23	2	3	1	59	4	3	1	22	10	2	2	1	3	15	2	3	4	3	3
3637	18	1	3	1	58	5	2	3	20	17	1	4	4	4	13	3	2	3	2	3
3650	54	2	3	1	60	4	2	2	28	5	1	1	1	1	22	5	2	6	3	6
3654	20	1	3	1	59	7	4	3	12	17	3	4	3	4	25	5	5	4	5	6
3656	21	1	3	1	59	7	4	3	22	15	3	3	3	3	26	5	5	5	5	6
3660	21	2	3	1	58	6	3	3	13	13	3	2	1	3	23	3	5	5	4	6
3675	21	2	3	1	58	6	3	3	25	5	1	1	1	1	7	1	2	1	2	1
3681	21	1	3	2	66	5	3	2	19	10	3	1	1	3	28	6	6	6	4	6
3684	22	2	3	2	50	6	3	3	13	17	2	4	4	4	14	2	2	3	3	4
3687	27	1	3	1	60	4	3	1	31	7	2	1	1	2	15	5	4	2	2	2
3690	18	1	3	2	60	6	2	4	17	11	2	3	2	2	23	4	5	4	5	5
3691	18	2	3	1	62	7	3	4	17	11	2	1	2	2	8	2	2	1	2	1
3694	28	1	3	1	65	4	3	1	24	13	3	2	2	3	15	4	2	3	3	3
3698	18	1	3	1	58	6	3	3	24	12	1	4	3	2	19	4	3	3	3	6
3699	37	1	3	2	58	3	1	2	37	10	2	2	2	2	22	4	3	5	4	6
3708	19	2	3	1	58	4	3	1	15	9	1	2	2	3	17	3	3	2	4	5
3724	20	1	3	1	60	7	4	3	28	18	3	4	3	4	14	3	1	3	4	3
3739	18	1	3	2	50	6	3	3	23	17	4	3	4	4	23	6	5	4	3	5
3740	19	1	3	1	30	4	2	2	17	9	1	1	2	4	19	4	3	4	4	4
3741	23	2	3	1	58	4	2	2	14	18	2	4	4	4	16	3	3	2	3	5
3746	18	2	3	1	58	5	3	2	31	15	3	3	2	4	19	4	3	5	3	4
3747	22	2	3	1	57	6	3	3	29	13	4	2	3	2	16	3	4	3	3	3
3759	24	2	3	1	60	3	2	1	26	9	1	2	2	2	13	3	2	3	2	3
3764	22	1	3	1	60	3	1	2	15	16	3	3	3	3	18	4	3	4	3	4
3766	20	1	3	1	56	8	4	4	23	16	2	3	3	4	23	6	5	5	5	2
3771	20	2	3	1	58	3	1	2	29	14	4	2	2	3	19	3	3	5	4	4
3779	23	2	3	1	63	3	2	1	24	6	2	1	1	1	13	5	4	1	1	2
3783	23	2	3	2	67	3	2	1	25	5	1	1	1	1	13	4	3	2	2	2
3785	21	2	3	2	60	4	2	2	17	6	1	1	2	1	10	1	1	2	2	4
3796	20	1	3	2	58	5	2	3	31	14	3	4	2	3	17	3	2	4	3	5
3801	23	2	3	2	58	4	2	2	22	7	2	1	1	2	21	4	4	4	3	6
3802	21	2	3	2	50	5	2	3	20	13	4	1	2	2	14	3	1	3	2	5
3803	20	2	3	1	59	4	2	2	26	5	1	1	1	1	12	3	3	2	2	2
3810	24	1	3	1	60	7	4	3	12	15	3	4	3	3	14	3	2	3	2	4
3813	21	2	3	2	60	5	3	2	22	15	4	3	3	2	23	4	5	5	5	4
3814	22	1	3	1	57	6	3	3	19	9	1	2	2	3	25	6	5	4	4	6
3815	30	2	3	1	60	8	4	4	23	18	4	2	4	4	23	5	5	3	5	5
3817	22	1	3	1	50	6	3	3	23	14	1	3	3	3	9	2	2	1	2	2
3819	20	2	3	2	67	7	4	3	12	9	1	2	1	3	6	2	1	1	1	1
3831	23	1	3	1		6	3	3	20	18	4	4	2	4	26	3	5	6	6	6
3843	22	2	3	1	59	4	3	1	13	13	3	3	2	2	13	2	2	3	2	4
3850	24	2	3	1	61	5	3	2	12	11	2	2	2	3	22	4	3	5	4	6
3852	53	2	3	1	59	5	4	1	14	6	1	1	1	2	24	6	6	4	2	6
3853	21	1	3	1	58	3	2	1	19	19	3	4	4	4	25	5	5	5	5	5
3861	20	2	3	2	59	4	3	1	22	12	1	2	3	3	13	4	3	2	2	2
3878	21	2	3	2	42	3	2	1	25	10	2	1	2	3	14	3	2	2	4	3
3879	30	2	3	1	59	4	2	2	25	11	1	3	3	2	14	4	4	2	2	2
3883	26	1	3	1	50	7	4	3	34	5	1	1	1	1	5	1	1	1	1	1
3884	18	2	3	1	57	7	3	4	17	14	3	3	2	3	19	3	3	4	4	5
3885	19	2	3	1	61	8	4	4	25	20	4	4	4	4	13	3	2	2	3	3
3893	20	1	3	1	60	2	1	1	21	6	1	1	1	1	14	2	2	2	6	2
3894	25	2	3	1	60	5	2	3	17	13	3	2	2	3	25	5	5	4	5	6
3895	24	2	3	1	60	7	4	3	17	11	1	2	2	3	15	3	3	2	3	4
3897	37	2	3	1	58	4	2	2	15	16	2	4	3	4	16	5	5	2	2	2
3903	22	2	3	1	53	4	1	3	32	13	2	3	2	3	7	1	2	1	2	1
3904	20	1	3	1	60	4	3	1	18	9	1	4	1	1	16	3	3	5	2	3
3905	22	2	3	1	57	8	4	4	18	13	3	3	3	3	28	5	5	6	6	6
3916	21	2	3	1	59	4	3	1	27	12	2	2	2	2	12	2	2	2	3	3
3917	19	2	3	1	60	4	2	2	23	12	2	2	3	3	16	2	2	4	3	5
3923	19	2	3	2	50	6	2	4	34	5	1	1	1	1	10	2	3	2	1	2
3930	19	1	3	1	58	8	4	4	15	12	2	3	2	2	23	4	4	5	5	5
3933	26	1	3	1	44	6	3	3	12	15	4	3	3	3	17	2	3	3	5	4
3935	18	1	3	1	60	4	3	1	12	10	2	4	1	1	19	5	4	4	1	5
3937	19	2	3	2	57	5	3	2	19	13	2	2	3	3	16	3	3	2	3	5
3944	19	2	3	1	60	4	2	2	20	11	2	2	2	3	11	3	2	2	2	2
3947	30	2	3	1	56	7	3	4	19	15	4	3	3	3	26	5	5	5	5	6
3954	21	2	3	1	62	6	3	3	19	12	2	3	3	2	24	5	4	5	4	6
3960	18	1	3	1	59	3	2	1	29	9	1	2	1	1	23	6	5	4	2	6
3966	18	1	3	1	59	5	4	1	22	14	2	3	4	3	20	4	2	5	3	6
3973	22	2	3	2	58	3	2	1	16	12	3	2	2	3	18	3	3	4	4	4
3975	21	2	3	2	56	5	2	3	14	8	3	1	1	1	22	4	5	5	4	4
3978	25	2	3	1	58	7	4	3	22	9	1	2	2	3	20	3	4	4	4	5
3979	21	1	3	1	58	5	3	2	20	10	2	2	1	2	20	4	2	5	3	6
3983	20	2	3	2	59	5	3	2	23	13	3	3	2	3	20	2	3	4	5	6
3985	22	2	3	1	59	4	2	2	17	8	2	2	1	2	10	3	2	1	2	2
3988	25	2	3	1	60	3	2	1	39	11	1	2	2	4	6	1	1	1	2	1
3992	19	1	3	2	60	5	1	4	19	15	3	4	3	3	21	4	3	5	4	5
3999	23	2	3	1	60	5	3	2	15	12	2	2	2	3	18	4	3	3	3	5
4014	20	2	3	1	60	2	1	1	31	9	2	1	1	1	6	1	1	1	2	1
4016	22	2	3	1	60	4	2	2	32	7	1	1	2	2	10	4	2	1	2	1
4020	35	1	3	1	57	5	3	2	26	16	3	3	3	4	27	6	5	6	5	5
4021	26	1	3	1	60	5	2	3	16	15	4	3	2	3	24	5	4	5	5	5
4026	25	1	3	1	51	6	3	3	14	11	2	2	2	3	21	5	4	4	2	6
4028	18	2	3	1	60	4	2	2	25	10	3	2	1	2	15	3	2	4	2	4
4031	31	1	3	1	58	5	3	2	18	17	4	3	3	4	30	6	6	6	6	6
4033	42	2	3	1	68	5	3	2	19	10	2	2	2	2	26	6	5	5	4	6
4034	19	2	3	1	58	5	3	2	22	10	1	2	3	3	15	2	3	3	2	5
4039	20	1	3	2	60	4	2	2	19	11	2	2	2	3	18	3	3	5	2	5
4048	19	2	3	1	50	5	4	1	13	11	1	4	2	2	20	5	5	3	2	5
4051	23	1	3	2	50	6	3	3	21	15	3	3	3	4	16	4	4	2	3	3
4061	23	2	3	1		3	2	1	15	7	1	1	1	2	12	3	2	2	3	2
4067	18	2	3	1	40	5	3	2	17	17	4	4	3	3	17	3	2	4	3	5
4072	25	2	3	1	61	6	3	3	20	9	2	2	2	2	22	5	4	4	4	5
4077	22	2	3	1	59	4	2	2	23	6	2	1	1	1	17	1	3	5	3	5
4079	22	2	3	1	60	7	4	3	22	11	2	1	3	3	17	4	4	2	2	5
4082	21	1	3	1	53	7	3	4	21	6	1	1	1	2	13	1	2	2	3	5
4084	20	2	3	2	57	7	3	4	19	14	2	3	3	3	20	3	4	4	4	5
4088	19	2	3	1	54	7	3	4	25	15	3	3	3	3	17	4	3	3	3	4
4092	21	2	3	1	58	4	2	2	24	14	2	2	4	2	13	3	2	2	3	3
4099	22	2	3	1	55	5	3	2	25	10	3	2	2	2	21	4	5	4	2	6
4105	20	1	3	2	62	7	4	3	19	13	3	2	2	3	22	5	4	5	4	4
4112	19	2	3	2	59	4	2	2	16	6	1	1	2	1	10	1	3	1	3	2
4136	25	1	3	1	56	7	3	4	19	14	3	2	3	4	28	6	6	5	5	6
4137	19	2	3	2	59	5	3	2	25	14	2	3	3	4	17	2	3	3	4	5
4141	31	2	3	2	58	5	4	1	16	20	4	4	4	4	30	6	6	6	6	6
4143	22	2	3	2	32	4	3	1	23	6	2	1	1	1	13	3	2	3	2	3
4147	20	2	3	1	50	8	4	4	22	15	3	1	3	4	15	2	2	3	3	5
4148	22	2	3	1	60	6	4	2	36	19	3	4	4	4	8	2	2	2	1	1
4150	24	1	3	1	57	3	2	1	18	11	1	3	3	3	20	4	4	4	4	4
4155	18	2	3	1	60	7	3	4	18	15	3	4	2	3	18	3	2	4	4	5
4156	22	2	3	1	53	7	4	3	12	8	1	1	2	3	19	4	4	2	4	5
4164	20	2	3	1	60	6	3	3	19	16	4	3	3	3	14	3	3	2	3	3
4174	36	2	3	1	50	6	3	3	17	17	3	4	4	3	16	3	4	2	3	4
4178	22	1	3	1	57	5	2	3	33	14	1	4	4	4	21	6	6	2	2	5
4179	27	2	3	1	60	7	4	3	17	15	3	3	3	3	22	5	2	5	5	5
4180	22	2	3	2	58	6	3	3	21	10	2	2	2	2	12	3	2	2	3	2
4195	22	1	3	1	59	6	3	3	22	14	1	3	4	4	25	5	5	5	4	6
4204	22	1	3	2	60	7	4	3	11	7	1	2	2	1	28	6	5	6	5	6
4210	25	2	3	1	62	4	3	1	19	9	2	2	2	2	20	5	4	3	3	5
4229	28	2	3	1	63	6	3	3	21	17	2	3	4	4	12	2	2	4	2	2
4232	22	2	3	1	58	5	2	3	26	7	2	2	1	1	18	5	2	3	3	5
4243	23	2	3	1	58	5	3	2	20	13	1	3	3	3	25	5	5	5	4	6
4248	46	1	3	1	57	6	3	3	21	19	3	4	4	4	25	5	5	5	4	6
4253	24	2	3	1	60	4	3	1	17	11	3	1	2	3	12	3	3	2	2	2
4269	57	2	3	1	61	5	3	2	22	15	3	3	3	3	21	5	4	4	3	5
4275	22	2	3	2	60	7	4	3	12	8	3	2	1	1	25	5	4	6	5	5
4283	18	1	3	1	59	4	3	1	20	14	3	3	3	3	28	5	5	6	6	6
4285	22	1	3	1	60	5	3	2	24	15	3	3	2	4	17	4	3	3	3	4
4292	30	2	3	1	60	3	2	1	25	11	1	3	2	3	14	3	3	2	3	3
4300	20	1	3	2	61	2	1	1	17	13	1	3	3	3	10	2	2	2	2	2
4305	18	2	3	1	65	6	3	3	25	17	3	2	4	4	21	5	5	4	2	5
4306	25	2	3	2	60	5	3	2	26	15	2	3	2	4	17	3	3	4	4	3
4307	25	1	3	1	36	5	3	2	14	9	1	2	2	1	16	4	2	5	2	3
4311	23	2	3	1	56	6	3	3	15	10	2	2	2	2	20	4	4	4	3	5
4318	18	1	3	1	58	5	3	2	18	14	3	2	2	4	13	2	1	3	3	4
4332	22	2	3	2	59	7	3	4	23	11	2	2	2	2	16	2	2	4	3	5
4337	20	2	3	1	61	3	2	1	23	10	1	1	2	3	17	5	4	3	3	2
4346	20	1	3	1	52	5	3	2	20	7	2	1	1	2	23	4	5	4	5	5
4347	35	2	3	1	63	6	3	3	26	10	2	2	2	2	19	4	4	4	3	4
4356	21	2	3	1	49	6	2	4	19	12	3	2	1	2	8	1	2	1	2	2
4366	23	2	3	1	56	6	3	3	24	13	1	3	3	3	5	1	1	1	1	1
4367	20	3	3	1		6	3	3	28	9	1	2	2	2	9	1	2	1	3	2
4379	20	1	3	1	60	2	1	1	21	14	1	3	4	4	19	6	5	2	2	4
4380	24	1	3	1	45	6	4	2	43	6	2	1	1	1	8	2	1	2	2	1
4389	18	2	3	1	60	4	2	2	26	14	2	3	3	3	10	2	2	2	2	2
4395	18	2	3	2	60	4	2	2	17	8	2	1	1	2	23	4	5	5	4	5
4403	41	2	3	1	61	5	3	2	25	17	2	4	4	3	21	5	4	5	2	5
4404	29	2	3	1	50	5	3	2	32	5	1	1	1	1	5	1	1	1	1	1
4405	23	2	3	1	62	4	2	2	26	9	1	2	2	2	25	5	4	5	5	6
4410	22	1	3	1	55	6	3	3	20	8	1	2	1	2	18	5	4	2	2	5
4415	23	2	3	1	62	5	3	2	29	13	1	3	2	3	16	4	4	3	2	3
4431	19	2	3	1	64	3	2	1	25	17	3	3	4	3	17	3	2	4	3	5
4432	21	2	3	1	60	6	4	2	24	16	4	4	3	3	21	4	4	3	4	6
4436	19	2	3	1	50	3	2	1	31	8	1	1	1	2	8	2	2	1	2	1
4451	20	2	3	2	65	5	2	3	16	20	4	4	4	4	19	4	2	3	5	5
4454	21	2	3	2	60	3	2	1	21	6	1	1	1	2	11	3	3	1	2	2
4460	20	2	3	1	45	3	2	1	21	10	1	3	2	3	29	5	6	6	6	6
4461	22	2	3	1	50	4	2	2	15	8	2	1	1	3	19	4	4	3	4	4
4466	22	2	3	1	64	8	4	4	16	11	1	3	3	3	12	1	1	2	3	5
4470	23	2	3	1	66	5	3	2	21	11	1	1	2	4	14	4	4	2	2	2
4490	35	2	3	1		5	2	3	33	11	3	3	1	2	23	5	5	4	3	6
4495	22	1	3	1	65	8	4	4	17	12	2	2	3	3	28	5	6	6	5	6
228	49	2	3	1	7	4	3	1	22	12	3	2	2	3	18	3	4	2	3	6
263	34	2	3	1	7	6	4	2	20	10	1	3	2	3	13	3	2	3	2	3
270	32	1	3	2	7	5	2	3	19	15	3	2	3	3	13	3	3	3	2	2
296	25	2	3	1	8	6	3	3	14	19	4	3	4	4	15	2	3	3	3	4
305	27	2	3	2	7	6	3	3	12	8	2	2	1	1	18	4	3	4	4	3
338	26	2	3	2	7	6	3	3	24	12	3	1	2	3	8	1	2	1	2	2
373	26	2	3	1	8	2	1	1	33	9	2	2	1	2	12	3	2	2	3	2
386	42	2	3	1	4	2	1	1	14	20	4	4	4	4	20	3	2	4	5	6
1677	20	1	3	1	9	4	3	1	22	20	4	4	4	4	20	4	4	5	2	5
1824	22	2	3	1	9	3	2	1	24	12	2	2	2	3	13	3	2	2	3	3
1837	29	2	3	1	12	5	3	2	20	19	3	4	4	4	26	5	5	5	5	6
185	68	2	3	1	8	5	3	2	34	16	4	4	2	4	20	5	4	4	3	4
1482	68	2	3	1	8	7	4	3	14	17	3	3	4	4	24	6	5	2	5	6
2362	67	1	3	2	30	6	3	3	12	13	3	2	2	4	26	6	6	6	6	2
137	61	2	3	1	10	4	3	1	14	16	3	4	3	4	20	2	2	5	5	6
290	34	2	3	1	9	6	3	3	20	14	2	3	3	3	20	4	4	4	4	4
2236	41	2	3	2	7	3	2	1	14	18	4	3	3	4	27	5	5	6	5	6
2257	43	1	3	1	8	6	4	2	14	16	2	4	4	4	19	4	3	3	3	6
2271	50	2	3	1	7	7	4	3	17	15	3	3	3	3	22	4	3	4	5	6
2410	56	1	3	1		4	2	2	16	15	3	3	3	3	25	4	5	4	6	6
2740	57	2	3	1	37	2	1	1	17	8	2	1	2	2	22	6	6	3	3	4
2996	60	2	3	1	37	4	3	1	16	14	3	2	2	4	22	3	5	4	4	6
3218	43	2	3	1	57	7	3	4	12	9	2	1	1	3	22	4	4	4	4	6
4217	39	2	3	2	63	4	2	2	20	7	1	2	1	2	15	4	2	2	3	4
2	53	1	3	1	8	5	3	2	14	20	4	4	4	4	17	3	4	3	4	3
24	39	2	3	1	8	5	3	2	23	12	3	3	1	2	20	3	3	5	4	5
32	41	1	3	2	8	2	1	1	22	14	2	4	3	3	22	5	5	3	3	6
37	41	2	3	1	5	5	3	2	16	9	2	2	2	2	23	4	4	5	5	5
50	37	2	3	1	7	3	2	1	18	10	3	2	2	2	15	3	4	2	3	3
58	35	2	3	1	8	5	3	2	17	16	3	3	3	4	24	4	4	5	5	6
62	41	2	3	1	10	6	3	3	15	20	4	4	4	4	16	3	2	4	3	4
112	50	1	3	2	8	8	4	4	23	12	3	2	2	3	25	5	5	5	4	6
116	32	2	3	1	8	7	3	4	27	13	1	3	4	4	19	3	3	4	3	6
122	42	2	3	2	8	7	4	3	14	12	3	1	2	4	18	3	4	3	3	5
146	58	1	3	1	9	2	1	1	21	15	2	4	4	4	30	6	6	6	6	6
148	56	2	3	1	7	5	3	2	24	15	3	3	3	3	16	3	3	3	3	4
155	34	1	3	1	9	7	4	3	13	20	4	4	4	4	29	6	6	6	5	6
161	60	1	3	1	7	6	3	3	18	11	3	2	2	2	26	5	5	5	5	6
173	51	2	3	2	7	6	4	2	20	16	3	3	3	4	25	5	5	5	5	5
183	27	2	3	1	8	2	1	1	23	8	2	1	1	2	6	1	1	1	2	1
395	63	2	3	1	8	6	3	3	17	5	1	1	1	1	28	6	6	6	4	6
404	54	1	3	1	7	7	4	3	20	15	3	3	3	3	23	4	5	5	4	5
433	54	2	3	1	7	7	4	3	16	19	4	4	3	4	26	5	5	5	5	6
443	32	2	3	1	7	5	3	2	21	17	4	3	2	4	17	1	2	4	4	6
445	61	2	3	1	7	6	4	2	15	20	4	4	4	4	29	5	6	6	6	6
451	55	2	3	1	8	4	3	1	14	8	4	1	1	1	24	5	5	5	3	6
462	43	2	3	1	6	4	2	2	15	16	3	3	3	3	18	3	3	4	3	5
482	52	1	3	1	7	3	2	1	17	15	3	2	3	3	18	3	2	4	3	6
483	43	1	3	1	6	7	4	3	14	13	3	3	2	3	28	6	5	6	5	6
503	40	2	3	2	7	5	3	2	16	18	2	4	4	4	23	4	5	5	4	5
516	33	2	3	1	9	4	3	1	13	15	3	3	3	3	16	3	3	3	4	3
564	59	2	3	2	8	6	3	3	22	9	2	2	1	3	15	4	4	2	3	2
568	59	2	3	2	8	6	3	3	22	9	2	2	1	3	15	4	4	2	3	2
599	55	2	3	1	9	6	4	2	11	10	4	1	2	2	18	4	2	2	4	6
600	59	2	3	2	15	5	3	2	15	14	2	3	3	4	25	5	5	5	4	6
621	57	2	3	1	6	5	3	2	14	18	4	4	2	4	28	6	5	6	5	6
624	59	1	3	1	8	5	3	2	20	15	3	3	2	3	14	3	2	3	2	4
642	56	2	3	1	6	4	2	2	19	12	2	2	2	3	23	5	4	5	4	5
666	42	2	3	1	7	5	3	2	17	15	3	4	2	4	22	5	5	3	3	6
685	46	2	3	1	5	5	3	2	15	19	4	4	3	4	22	5	3	4	4	6
706	40	2	3	1	4	2	1	1	19	7	2	2	1	1	27	5	5	6	5	6
733	45	1	3	1	8	6	4	2	13	18	4	4	3	3	24	5	6	3	4	6
760	55	2	3	1	6	3	2	1	17	15	4	3	3	2	18	3	4	3	4	4
791	61	2	3	2	6	5	3	2	30	17	3	4	4	3	19	4	5	4	4	2
812	44	2	3	2	8	4	2	2	16	17	4	3	3	3	17	2	3	4	4	4
838	46	2	3	1	8	4	2	2	19	13	3	2	2	3	19	3	4	3	4	5
845	45	1	3	1	6	5	3	2	12	13	2	2	1	4	16	3	3	3	4	3
893	51	2	3	2	6	2	1	1	19	13	2	2	3	4	18	5	5	3	1	4
936	35	2	3	1	7	5	3	2	11	8	2	2	1	2	16	3	3	2	3	5
941	61	2	3	1	0	5	3	2	14	10	3	2	2	2	24	4	5	5	4	6
964	31	1	3	1	7	2	1	1	19	13	1	3	3	3	26	5	4	6	5	6
974	57	1	3	1	7	4	2	2	17	12	3	2	2	2	16	3	3	3	4	3
976	38	1	3	1	8	5	3	2	18	18	4	4	4	3	18	2	2	4	4	6
1003	44	2	3	1	8	5	3	2	12	14	3	2	3	3	20	3	3	4	4	6
1016	45	1	3	1	6	5	3	2	12	13	2	2	1	4	16	3	3	3	4	3
1041	55	2	3	1	8	5	3	2	30	14	4	2	3	3	11	3	2	2	2	2
1065	34	2	3	1	7	4	3	1	13	9	3	1	1	2	17	2	2	4	4	5
1073	50	2	3	1	7	7	4	3	18	20	4	4	4	4	16	2	2	3	4	5
1102	33	2	3	1	7	5	3	2	16	16	2	4	4	4	25	5	5	5	5	5
1116	36	1	3	2	7	7	3	4	15	18	4	4	3	4	26	5	5	5	5	6
1118	43	2	3	2	8	5	3	2	16	10	2	2	2	2	15	2	2	4	3	4
1122	49	2	3	2	8	6	3	3	14	20	4	4	4	4	25	3	6	5	5	6
1145	39	2	3	1	8	6	3	3	24	17	3	4	4	3	26	5	5	5	5	6
1154	37	2	3	1	7	5	2	3	28	11	3	3	2	2	15	3	3	2	4	3
1166	57	2	3	1	8	4	2	2	15	11	1	4	2	3	17	3	4	3	4	3
1170	44	1	3	1	6	6	3	3	15	15	3	3	3	3	23	4	5	4	4	6
1225	31	1	3	1	11	3	2	1	27	7	3	1	1	1	20	5	2	5	3	5
1227	39	1	3	1	7	7	3	4	12	12	2	3	3	3	23	4	3	5	5	6
1234	63	1	3	2	8	5	1	4	22	10	4	1	2	1	14	2	3	3	1	5
1236	40	2	3	1	8	5	3	2	13	17	4	4	3	3	23	4	5	5	4	5
1247	37	2	3	1	8	6	3	3	19	9	2	2	1	2	11	3	2	2	2	2
1287	56	1	3	2	8	5	3	2	14	17	3	4	4	4	29	6	6	5	6	6
1295	63	2	3	1	3	7	4	3	28	14	3	3	2	4	18	4	3	4	3	4
1337	43	2	3	1	9	5	3	2	16	8	2	1	1	2	16	4	4	2	3	3
1345	38	2	3	1	8	3	2	1	25	13	2	3	2	4	19	3	3	4	4	5
1347	40	2	3	1	8	5	3	2	22	13	3	3	2	3	15	2	2	5	2	4
1372	55	2	3	1	10	7	4	3	14	12	2	3	2	3	25	5	5	5	4	6
1373	41	2	3	1	7	6	4	2	25	6	1	1	1	2	21	5	4	3	4	5
1382	29	2	3	2	7	5	3	2	12	15	1	4	4	3	23	4	3	5	5	6
1383	48	2	3	1	10	4	2	2	23	19	3	4	4	4	20	4	5	2	5	4
1384	37	1	3	1	10	3	2	1	25	15	2	3	4	3	13	2	2	2	3	4
1393	53	2	3	2	7	5	3	2	14	12	4	2	2	2	24	4	3	6	5	6
1418	45	2	3	1	7	4	3	1	14	11	2	2	2	2	12	2	2	2	4	2
1420	59	1	3	1	5	5	3	2	19	15	3	3	3	3	19	4	4	5	2	4
1429	46	2	3	1	10	7	4	3	15	15	3	3	3	3	17	4	4	4	3	2
1437	57	2	3	1	8	5	3	2	14	16	4	3	3	3	24	4	4	5	5	6
1455	28	2	3	1	10	5	4	1	11	12	1	4	2	4	24	3	5	4	6	6
1458	54	2	3	1	7	4	2	2	18	11	2	2	2	3	24	5	5	5	4	5
1486	36	2	3	1	8	3	2	1	29	7	2	1	1	1	18	4	3	4	3	4
1512	41	2	3	1	7	5	3	2	15	16	4	2	3	4	23	4	5	5	5	4
1524	49	2	3	1	8	6	4	2	33	17	4	3	3	4	13	3	2	2	2	4
1537	64	1	3	1	10	6	3	3	15	19	4	3	4	4	23	5	4	5	4	5
1551	56	1	3	1	7	5	3	2	14	15	3	3	3	3	16	3	3	3	2	5
1562	36	2	3	2	11	4	2	2	21	7	1	1	1	2	26	5	5	5	5	6
1563	44	2	3	1	8	4	2	2	25	17	1	4	4	4	23	6	5	4	5	3
1591	54	2	3	1	7	5	3	2	14	14	3	3	3	2	19	3	4	4	4	4
1594	45	2	3	1	8	6	4	2	14	13	4	3	2	3	22	3	4	5	4	6
1595	59	1	3	1	7	5	3	2	17	16	3	3	3	4	19	4	4	4	3	4
1605	64	1	3	1	8	6	3	3	15	14	3	3	2	3	27	5	5	6	5	6
1651	40	2	3	1	8	6	3	3	15	17	3	3	3	4	25	5	5	5	5	5
1668	47	1	3	1	9	6	3	3	27	15	3	3	3	3	16	3	3	3	3	4
1737	58	2	3	1	11	5	2	3	13	19	3	4	4	4	22	4	5	5	2	6
1749	43	2	3	2	9	7	4	3	11	14	3	3	2	4	26	5	4	6	5	6
1857	31	2	3	1	8	2	1	1	11	12	1	2	3	4	20	6	3	4	4	3
1912	45	2	3	1	7	5	3	2	16	9	4	2	1	1	9	1	2	2	2	2
1951	56	1	3	1	7	4	3	1	25	12	4	1	3	1	19	4	2	4	3	6
1964	31	2	3	2	10	3	2	1	17	18	3	3	4	4	14	3	3	1	4	3
1971	40	2	3	1	8	4	3	1	12	16	4	2	4	4	19	3	2	5	3	6
1995	36	2	3	1		4	3	1	17	10	2	2	1	3	13	2	3	2	3	3
2031	56	2	3	1	10	5	3	2	20	14	2	3	3	3	24	5	5	5	4	5
2042	34	2	3	1	9	6	3	3	18	15	3	3	3	3	24	5	4	5	5	5
2044	47	2	3	2	9	5	2	3	32	15	3	3	3	3	24	4	5	4	5	6
2068	35	2	3	1	8	2	1	1	27	12	2	2	3	2	14	2	3	3	3	3
2089	29	2	3	1	7	5	3	2	18	15	3	3	3	4	27	4	5	6	6	6
2092	40	1	3	2	7	7	4	3	19	19	3	4	4	4	15	3	3	3	3	3
2096	54	1	3	1	10	5	3	2	14	12	2	4	2	2	21	6	4	4	3	4
2103	45	2	3	1	8	7	4	3	18	10	2	3	1	2	28	6	6	5	5	6
2111	53	2	3	1	10	5	4	1	12	16	4	2	3	4	27	4	5	6	6	6
2132	60	2	3	2	9	7	4	3	17	20	4	4	4	4	29	6	5	6	6	6
2139	52	2	3	1	10	5	3	2	19	15	4	3	2	3	22	4	4	4	4	6
2169	60	2	3	1	11	4	3	1	13	13	4	3	2	2	25	5	5	4	5	6
2179	42	2	3	1	8	3	2	1	22	17	2	4	3	4	19	2	2	5	4	6
2203	41	2	3	2	7	2	1	1	13	15	3	3	3	3	19	4	3	3	3	6
2204	54	2	3	1	10	4	3	1	32	7	2	1	1	1	18	4	4	3	4	3
2205	48	1	3	1	10	4	2	2	19	18	2	4	4	4	17	2	2	4	3	6
2206	41	2	3	1	10	5	3	2	17	9	3	1	1	3	5	1	1	1	1	1
2221	51	1	3	1	8	5	2	3	19	15	3	3	3	3	10	1	2	2	3	2
2226	42	1	3	1	6	6	4	2	18	13	3	2	3	3	16	3	4	3	3	3
2228	37	2	3	1	7	4	3	1	12	11	2	1	3	2	19	1	4	6	6	2
2248	41	1	3	1	0	7	3	4	15	15	4	3	2	3	23	5	4	5	4	5
2249	41	1	3	1	0	7	3	4	15	15	4	3	2	3	23	5	4	5	4	5
2253	44	2	3	1	7	2	1	1	24	14	4	2	2	2	13	2	2	2	3	4
2260	43	2	3	1	6	5	3	2	14	12	3	2	2	3	18	3	2	4	4	5
2269	52	2	3	1	8	4	3	1	11	13	3	2	2	4	18	4	3	4	3	4
2279	38	2	3	1	9	5	3	2	14	10	3	4	1	1	17	3	3	3	2	6
2281	40	2	3	1	25	6	3	3	13	17	4	3	3	4	21	4	4	4	5	4
2340	43	2	3	1	29	7	4	3	14	9	2	2	1	2	18	3	3	4	3	5
2341	58	1	3	2	28	6	2	4	13	16	3	4	1	4	29	6	6	5	6	6
2342	55	2	3	2	25	5	3	2	15	11	3	1	2	3	26	5	5	5	5	6
2354	55	1	3	2	26	6	3	3	22	16	3	3	3	4	24	5	4	5	4	6
2364	41	1	3	2	23	8	4	4	19	10	3	1	2	3	23	4	4	5	5	5
2379	43	2	3	2	27	6	3	3	15	20	4	4	4	4	14	3	2	3	2	4
2413	50	1	3	1	25	2	1	1	18	13	3	1	3	3	8	2	1	2	1	2
2453	63	2	3	2	25	4	2	2	19	8	4	1	1	1	18	4	4	4	2	4
2468	43	2	3	1	24	5	3	2	26	10	2	2	2	2	18	4	4	3	3	4
2474	45	2	3	1	26	6	3	3	13	12	3	2	2	2	26	5	5	5	5	6
2498	59	1	3	1	27	8	4	4	19	9	3	2	1	2	26	6	5	6	3	6
2513	58	1	3	1	24	4	3	1	17	15	3	3	3	3	28	6	6	5	5	6
2519	52	2	3	1	28	4	2	2	16	15	3	3	3	3	26	5	5	5	5	6
2526	55	2	3	1	26	5	3	2	13	12	3	2	2	3	23	5	4	5	4	5
2532	31	2	3	2	24	5	3	2	18	9	1	2	2	2	19	4	4	3	3	5
2538	55	1	3	1	26	6	3	3	13	13	3	2	2	3	26	5	5	5	5	6
2540	55	2	3	1	20	4	2	2	19	13	3	2	2	3	27	6	5	6	4	6
2541	32	2	3	1	26	5	3	2	11	13	4	3	2	3	25	5	5	5	5	5
2546	49	2	3	1	25	5	3	2	13	11	1	2	2	4	24	5	4	5	4	6
2562	51	2	3	2	15	4	2	2	26	6	2	1	1	1	14	2	3	3	3	3
2565	38	2	3	2	28	4	3	1	11	10	2	2	2	1	21	4	3	4	4	6
2566	65	1	3	1	26	6	3	3	20	12	3	2	2	3	22	5	5	4	4	4
2578	39	1	3	1	28	3	2	1	18	12	2	2	3	3	19	3	3	4	3	6
2589	63	1	3	1	23	5	2	3	13	18	3	4	4	4	29	6	6	6	5	6
2591	56	1	3	1	29	8	4	4	13	15	4	2	3	3	28	6	6	5	5	6
2633	50	2	3	1	28	8	4	4	15	20	4	4	4	4	26	5	5	5	5	6
2634	51	1	3	1	27	4	2	2	22	11	2	2	2	3	14	3	2	3	3	3
2639	44	1	3	1	30	5	3	2	21	19	4	4	4	4	27	5	5	6	5	6
2640	40	1	3	1	28	5	2	3	11	19	4	4	3	4	18	2	3	3	4	6
2645	62	2	3	2	26	5	3	2	17	15	4	2	2	4	27	6	5	6	4	6
2650	41	2	3	2	30	5	3	2	11	15	4	2	2	4	26	5	5	5	5	6
2655	44	2	3	1	28	2	1	1	22	15	3	3	3	3	10	2	2	2	2	2
2656	56	2	3	1	30	4	2	2	24	12	2	2	3	3	27	5	6	5	5	6
2657	55	2	3	2	30	4	2	2	20	7	1	1	1	2	17	3	2	4	2	6
2661	30	1	3	2	30	4	3	1	15	8	1	1	2	2	25	6	6	6	1	6
2662	63	1	3	1	24	5	3	2	14	13	2	3	3	3	22	5	4	5	3	5
2665	46	2	3	1	25	5	3	2	15	10	2	1	2	3	20	4	5	3	3	5
2666	49	2	3	2	25	5	3	2	26	14	3	3	3	3	30	6	6	6	6	6
2674	65	2	3	1	24	6	3	3	17	14	3	3	2	3	14	2	5	2	3	2
2685	65	1	3	1	27	4	3	1	12	14	3	2	2	4	17	4	2	3	4	4
2687	54	2	3	1	27	5	2	3	12	8	1	3	2	1	25	5	5	5	5	5
2688	53	1	3	2	28	5	4	1	19	15	3	2	3	4	27	6	5	5	5	6
2691	47	2	3	2	15	5	3	2	14	9	1	2	2	2	25	6	4	5	4	6
2692	46	1	3	2	22	5	3	2	23	12	3	2	2	2	24	5	5	5	4	5
2701	63	1	3	1	26	3	2	1	11	20	4	4	4	4	23	2	4	6	5	6
2704	52	2	3	1	15	2	1	1	15	17	4	4	3	3	23	4	5	4	4	6
2717	41	1	3	2		4	2	2	13	10	3	2	1	2	25	5	5	5	5	5
2718	55	2	3	2	27	4	2	2	13	10	2	2	2	3	17	4	3	4	4	2
2720	33	2	3	1	28	3	2	1	16	12	3	3	2	2	19	5	2	5	1	6
2721	49	2	3	1	30	3	1	2	21	8	1	1	2	2	19	5	2	4	3	5
2729	40	1	3	1	30	3	2	1	12	11	1	2	3	3	24	6	6	3	5	4
2730	53	2	3	1	28	6	3	3	13	9	2	2	1	3	25	5	5	5	5	5
2737	34	2	3	1	30	5	3	2	14	18	2	4	4	4	21	6	3	5	2	5
2745	57	2	3	1	28	4	2	2	18	12	3	2	2	3	23	5	5	5	3	5
2748	37	2	3	1	28	5	2	3	13	8	2	1	2	2	15	2	2	4	2	5
2751	30	2	3	1		2	1	1	16	20	4	4	4	4	19	5	2	5	2	5
2765	49	1	3	2	38	3	2	1	16	9	1	2	2	2	16	3	4	3	4	2
2781	39	2	3	2		4	3	1	24	14	3	4	2	4	18	4	3	4	2	5
2817	37	2	3	1		6	4	2	11	6	1	2	1	1	16	1	2	3	5	5
2823	31	2	3	1	30	4	2	2	14	12	3	2	2	3	18	3	3	4	4	4
2825	46	2	3	1	30	6	3	3	19	12	3	2	2	3	22	4	5	4	4	5
2833	40	2	3	1	29	4	3	1	21	14	3	3	2	4	24	5	4	5	4	6
2842	38	2	3	1	28	5	2	3	15	10	3	2	1	3	19	3	3	4	4	5
2844	36	1	3	2	31	6	3	3	14	18	4	4	3	4	27	4	5	6	6	6
2845	40	2	3	1	30	5	3	2	11	14	3	4	2	3	25	5	5	5	4	6
2846	48	2	3	1	28	4	3	1	17	6	2	1	1	1	8	2	1	1	2	2
2848	58	2	3	1	30	5	3	2	16	16	4	3	2	3	29	6	6	6	6	5
2855	40	2	3	2		4	2	2	20	10	3	2	1	3	16	3	3	4	2	4
2857	47	1	3	1	41	4	2	2	14	11	2	2	2	3	20	6	1	5	3	5
2872	44	1	3	1	30	6	2	4	17	12	3	2	2	3	24	5	4	5	4	6
2874	38	1	3	1	30	3	2	1	31	19	3	4	4	4	19	3	4	4	4	4
2876	42	2	3	2	30	5	3	2	11	17	4	3	3	4	26	5	5	5	5	6
2882	34	2	3	2	29	6	3	3	15	12	4	2	1	3	22	5	4	4	4	5
2885	33	1	3	1	29	4	3	1	17	17	4	3	3	4	26	5	5	5	5	6
2886	34	2	3	1	30	3	2	1	14	9	1	1	2	4	16	3	2	3	3	5
2887	39	2	3	1	30	5	3	2	16	12	3	3	2	2	24	6	4	5	4	5
2890	42	1	3	1	29	2	1	1	18	16	3	4	2	4	21	4	3	5	3	6
2893	36	2	3	1	28	5	3	2	30	7	1	1	1	3	11	2	1	3	2	3
2896	45	2	3	1	28	5	3	2	19	8	1	1	2	3	16	3	2	3	3	5
2900	49	2	3	1	15	5	3	2	15	14	3	3	3	3	21	2	4	4	5	6
2906	56	2	3	1	30	5	3	2	13	15	3	2	3	4	19	4	3	5	3	4
2942	39	2	3	1	25	5	4	1	16	10	2	2	1	3	24	5	5	4	5	5
2948	50	2	3	2	0	5	3	2	11	15	3	3	3	3	21	4	5	5	4	3
2962	44	2	3	2	30	4	2	2	13	12	3	2	2	3	20	4	4	4	4	4
2969	56	2	3	2	31	4	2	2	15	12	4	1	2	4	27	6	6	5	5	5
2976	38	2	3	1	34	5	3	2	13	17	3	3	4	4	28	6	6	5	5	6
2985	38	2	3	1		3	2	1	21	11	2	2	2	3	16	2	2	4	3	5
2988	35	2	3	2	38	4	2	2	13	10	2	2	2	2	13	3	2	2	2	4
2990	36	2	3	1		3	2	1	21	6	1	1	1	1	11	2	2	1	2	4
2991	53	2	3	2	35	5	3	2	12	12	3	2	1	4	17	3	3	3	3	5
3005	54	2	3	1		5	3	2	13	10	2	2	2	2	16	5	2	2	4	3
3013	64	1	3	1	35	6	3	3	11	12	2	2	3	3	25	5	5	5	5	5
3019	49	2	3	1		4	3	1	13	6	2	1	1	1	26	5	5	5	5	6
3030	36	1	3	2	50	4	3	1	14	13	2	3	3	3	18	2	2	5	3	6
3035	41	1	3	2	52	4	3	1	22	17	2	3	4	4	21	3	5	3	4	6
3037	39	2	3	2	50	6	3	3	23	10	3	2	1	2	25	5	4	5	5	6
3041	42	2	3	2	57	6	3	3	18	11	2	2	2	3	25	4	5	5	5	6
3050	40	1	3	1	50	7	3	4	13	8	2	1	1	2	19	5	3	2	3	6
3051	34	2	3	1	50	6	4	2	16	12	2	2	2	3	22	5	5	3	4	5
3055	42	2	3	1	50	5	3	2	34	9	1	2	1	3	11	2	2	2	3	2
3057	49	2	3	2	59	3	2	1	31	16	3	3	3	4	23	5	5	5	2	6
3058	33	2	3	1	56	3	2	1	18	9	2	2	2	2	24	6	5	4	4	5
3059	50	1	3	1	53	5	2	3	15	15	3	3	3	3	24	4	5	5	4	6
3072	39	3	3	1	30	7	4	3	16	12	3	2	2	1	15	3	4	4	2	2
3078	65	1	3	1	43	6	3	3	23	13	3	3	1	3	24	5	4	5	4	6
3080	63	2	3	1	43	4	2	2	22	17	4	3	3	3	27	6	6	6	4	5
3108	38	2	3	1	55	8	4	4	11	5	1	1	1	1	23	4	3	5	5	6
3137	35	2	3	1	56	7	4	3	13	15	4	3	2	3	26	5	5	5	5	6
3148	55	2	3	1	55	5	3	2	11	14	2	3	2	3	20	3	3	4	4	6
3153	40	2	3	1	53	4	2	2	31	10	2	2	2	2	16	4	2	4	1	5
3158	63	2	3	1	45	6	4	2	14	17	4	3	3	4	19	4	3	4	3	5
3182	55	2	3	1	42	5	3	2	19	11	2	3	2	2	26	6	5	5	5	5
3203	39	2	3	1	58	5	3	2	12	10	2	2	2	2	26	5	5	5	5	6
3213	49	2	3	1	56	5	3	2	17	15	2	3	3	4	17	3	2	3	3	6
3214	51	2	3	1	56	4	3	1	19	13	4	1	2	3	24	5	5	5	4	5
3215	43	2	3	1	58	6	4	2	15	7	2	2	1	1	17	3	4	2	4	4
3221	45	1	3	1	50	5	2	3	14	12	3	3	1	2	27	6	5	5	5	6
3231	41	2	3	1	60	7	3	4	15	8	1	1	2	3	25	5	4	5	5	6
3243	64	1	3	2	50	6	3	3	22	6	1	1	1	2	25	5	5	5	4	6
3246	61	1	3	1	57	5	3	2	17	11	3	1	2	3	25	5	5	5	4	6
3264	58	1	3	1	58	7	4	3	14	10	2	1	2	2	26	5	5	6	5	5
3270	56	1	3	2	57	5	3	2	13	12	3	2	2	3	22	5	5	4	2	6
3339	59	2	3	2	61	7	4	3	18	5	1	1	1	1	23	5	5	3	5	5
3346	49	2	3	1	38	5	3	2	12	11	3	2	2	2	12	2	2	2	2	4
3527	55	1	3	2	58	4	2	2	19	10	2	2	2	2	25	5	4	6	4	6
3601	54	1	3	1	55	3	2	1	35	11	2	2	2	3	24	5	4	5	4	6
3606	59	1	3	1	58	4	2	2	17	11	2	3	2	2	20	1	6	6	1	6
3680	38	1	3	1	30	4	3	1	11	10	1	3	2	2	23	4	5	5	4	5
3697	56	2	3	1	55	6	3	3	33	10	2	2	2	2	17	5	5	2	2	3
3709	44	2	3	2	57	3	2	1	11	16	3	2	4	4	27	5	5	5	6	6
3734	59	1	3	1	60	8	4	4	15	18	2	4	4	4	30	6	6	6	6	6
3738	32	2	3	1	60	4	3	1	12	14	3	3	3	3	24	6	3	5	4	6
3761	57	2	3	1	59	5	3	2	16	10	3	2	2	2	24	6	5	3	4	6
3762	46	2	3	2	60	3	2	1	26	8	2	1	1	2	12	2	2	2	1	5
3774	53	1	3	1	57	6	4	2	13	12	3	2	2	3	25	6	5	5	3	6
3775	54	2	3	2	60	5	3	2	16	16	3	3	3	4	25	4	5	5	5	6
3836	58	2	3	1	57	7	4	3	16	13	3	3	2	3	25	4	5	5	5	6
3856	57	2	3	1	58	6	3	3	16	8	2	1	1	2	22	5	5	4	2	6
3858	41	1	3	1	45	3	2	1	18	11	3	1	2	3	20	2	3	4	5	6
3860	53	2	3	1	57	5	3	2	30	17	3	4	4	3	28	6	6	5	5	6
3918	52	1	3	1	57	5	3	2	13	11	2	1	2	4	24	6	5	3	4	6
3936	50	2	3	1	52	5	3	2	15	19	4	4	3	4	19	3	4	5	3	4
3939	51	2	3	1	57	5	3	2	13	16	4	3	3	3	19	4	3	5	3	4
3956	44	2	3	1	58	2	1	1	30	17	4	3	3	4	15	4	5	2	2	2
3968	50	2	3	2	60	7	3	4	13	11	3	1	2	2	24	6	6	4	3	5
3982	59	2	3	1	32	6	3	3	16	12	3	2	3	3	13	3	2	3	2	3
4005	31	2	3	1	62	4	2	2	19	12	3	2	2	3	20	4	3	3	5	5
4009	50	2	3	1	60	5	3	2	28	12	3	3	2	2	22	5	4	4	3	6
4019	59	2	3	1	59	5	2	3	22	13	2	3	3	3	20	4	5	4	2	5
4030	52	2	3	1	59	6	3	3	19	11	3	2	2	2	21	5	5	2	5	4
4032	34	2	3	1	66	4	2	2	11	14	2	4	2	3	26	5	5	5	5	6
4047	35	2	3	1	60	4	3	1	13	13	3	2	3	3	26	5	5	5	5	6
4115	55	1	3	2	30	5	2	3	11	12	3	2	2	3	30	6	6	6	6	6
4124	62	2	3	1	57	8	4	4	15	6	2	1	1	1	30	6	6	6	6	6
4140	57	2	3	1	60	5	3	2	23	9	2	2	2	2	16	3	2	4	3	4
4165	43	1	3	1	0	6	3	3	20	15	4	2	4	4	27	6	5	5	5	6
4167	62	2	3	1	58	3	2	1	11	6	1	2	1	1	10	2	1	2	2	3
4182	56	2	3	1	56	4	3	1	15	9	2	2	1	2	13	2	2	2	3	4
4186	41	2	3	2	58	6	4	2	18	17	4	4	3	4	26	5	4	6	5	6
4193	53	2	3	1	61	5	2	3	36	7	2	1	1	2	15	3	2	4	2	4
4198	43	2	3	2	53	5	3	2	14	6	2	1	1	1	18	4	4	2	4	4
4215	39	1	3	1	57	4	3	1	18	14	3	1	3	4	18	4	2	4	2	6
4230	54	2	3	1	60	6	4	2	14	12	2	3	2	3	23	5	4	5	3	6
4241	44	2	3	1	60	5	3	2	11	10	3	1	2	2	22	4	4	5	4	5
4242	52	2	3	1	52	5	3	2	14	11	2	2	2	3	18	3	5	3	3	4
4250	49	2	3	1	61	3	2	1	16	17	3	4	2	4	18	3	4	3	3	5
4255	59	2	3	2	60	6	3	3	15	12	1	3	2	3	12	2	3	2	2	3
4282	42	2	3	1	60	5	2	3	13	11	3	2	1	3	24	4	5	5	5	5
4288	53	2	3	1	63	4	3	1	14	17	4	3	3	4	29	6	6	5	6	6
4289	57	2	3	1	45	5	3	2	19	12	3	2	2	2	17	4	4	2	3	4
4308	44	2	3	1	61	2	1	1	26	6	1	2	1	1	9	2	2	2	1	2
4314	38	1	3	2	60	2	1	1	24	11	2	2	2	3	16	3	4	3	1	5
4358	51	2	3	1	58	4	2	2	18	5	1	1	1	1	11	2	2	3	2	2
4360	61	2	3	1	61	6	3	3	20	10	1	2	2	3	18	3	3	4	3	5
4433	46	1	3	1	63	6	3	3	19	16	3	3	3	3	22	5	4	5	3	5
4434	38	1	3	1	40	3	2	1	11	13	3	2	3	3	26	5	4	6	5	6
4467	50	2	3	1		5	3	2	11	16	3	3	3	4	24	4	5	5	5	5
4468	53	1	3	1		6	4	2	19	10	2	2	2	2	24	5	5	5	3	6
4476	37	2	3	1	0	5	3	2	12	14	3	2	2	3	15	3	3	3	3	3
4478	41	1	3	1	60	6	3	3	15	11	2	1	2	3	25	4	5	5	5	6
4494	50	1	3	1		6	3	3	19	15	3	3	3	3	25	5	5	5	5	5
1	40	1	3	1		6	3	3	16	20	4	4	4	4	21	2	3	6	5	5
211	34	2	3	2	8	4	3	1	14	11	3	1	2	4	23	4	5	4	5	5
221	62	2	3	2	8	6	3	3	16	15	4	3	2	3	25	6	5	4	4	6
238	38	2	3	1	8	6	4	2	14	14	3	3	3	3	23	5	5	3	5	5
240	35	2	3	1	7	5	3	2	15	14	3	3	2	3	20	3	4	4	4	5
247	54	2	3	1	8	7	4	3	14	12	1	2	2	4	26	6	6	5	4	5
255	55	2	3	1	8	4	2	2	14	19	4	4	4	4	25	4	5	5	5	6
258	37	2	3	1	9	3	2	1	13	12	3	2	2	3	24	4	5	4	5	6
265	55	1	3	2	7	4	2	2	17	17	4	3	3	3	20	4	4	3	4	5
269	35	2	3	1	7	4	2	2	23	10	2	2	2	2	12	2	2	2	4	2
288	45	2	3	1	9	6	4	2	19	20	4	4	4	4	20	3	3	3	5	6
289	39	2	3	2	9	3	2	1	13	14	1	4	3	3	22	5	3	4	4	6
309	45	2	3	1	8	6	3	3	18	12	3	1	2	3	17	4	4	2	3	4
313	42	2	3	1	7	5	3	2	12	8	4	1	1	1	17	3	3	4	3	4
315	42	2	3	2	7	3	2	1	19	8	2	1	2	2	21	5	4	4	4	4
327	42	2	3	1	11	5	3	2	28	14	3	3	2	3	18	3	3	3	4	5
335	38	2	3	2	8	5	3	2	14	16	4	3	1	4	17	3	3	3	3	5
357	53	1	3	1	7	2	1	1	21	16	1	3	4	4	21	4	3	4	5	5
363	40	2	3	1	8	6	3	3	16	17	4	3	3	4	23	4	3	5	5	6
364	63	2	3	1	10	5	3	2	22	15	2	3	3	4	18	4	4	3	4	3
377	54	2	3	1	8	3	2	1	15	15	3	3	3	3	17	3	2	3	4	5
379	39	2	3	1	10	5	3	2	22	10	2	2	2	2	25	5	5	5	4	6
390	48	2	3	1	7	7	4	3	11	20	4	4	4	4	26	5	5	5	5	6
1680	51	1	3	1	8	5	3	2	19	16	4	3	3	3	10	1	2	2	3	2
1691	42	1	3	1	6	3	2	1	18	13	3	2	3	3	16	3	4	3	3	3
1696	37	2	3	1	7	4	3	1	12	11	2	1	3	2	19	1	4	6	6	2
1707	41	2	3	2	7	3	2	1	14	18	4	3	3	4	27	5	5	6	5	6
1727	44	2	3	1	7	2	1	1	24	14	4	2	2	2	13	2	2	2	3	4
1733	43	1	3	1	8	6	4	2	14	16	2	4	4	4	19	4	3	3	3	6
1748	52	2	3	1	8	4	3	1	11	13	3	2	2	4	18	4	3	4	3	4
1751	50	2	3	1	7	7	4	3	17	15	3	3	3	3	22	4	3	4	5	6
1796	42	1	3	1	5	8	4	4	15	18	4	4	3	3	24	4	3	6	5	6
1830	40	2	3	1	9	5	3	2	23	9	2	2	1	2	21	3	3	5	4	6
1846	39	2	3	1	8	3	2	1	14	13	4	2	2	2	21	3	5	4	4	5
1639	71	1	3	1	3	5	3	2	25	14	2	3	3	3	20	4	5	3	4	4
4268	66	1	3	1	60	4	2	2	24	15	3	3	3	3	20	4	4	4	4	4
3906	24	2	3	1	60	8	4	4	36	6	1	1	2	1	7	1	2	1	2	1
501	56	2	3	1	8	5	3	2	18	13	4	3	2	2	25	5	5	5	5	5
523	59	2	3	1	7	8	4	4	15	10	1	4	1	3	19	3	3	4	3	6
762	34	2	3	1	7	6	4	2	16	14	2	3	3	3	17	3	4	3	4	3
857	60	1	3	1	7	5	3	2	16	14	3	3	2	4	26	5	5	5	5	6
1628	65	1	3	1	9	5	3	2	14	12	2	3	2	3	28	6	6	5	5	6
1643	64	2	3	1	8	5	3	2	15	14	3	3	2	3	19	3	3	3	5	5
1950	52	1	3	1	9	2	1	1	13	13	4	1	1	4	26	6	6	4	4	6
2496	18	2	3	1	30	5	3	2	16	14	3	2	3	4	21	2	6	2	6	5
2534	53	2	3	2	30	4	2	2	12	14	4	2	3	3	20	3	5	3	5	4
2583	54	2	3	1	27	6	3	3	12	20	4	4	4	4	30	6	6	6	6	6
2644	42	2	3	1	28	6	4	2	18	20	4	4	4	4	22	5	4	4	4	5
2686	61	2	3	1	31	5	3	2	16	13	4	2	2	2	20	5	4	3	3	5
2935	26	2	3	1	28	4	2	2	17	8	3	2	1	1	18	2	2	4	4	6
3077	42	2	3	2	54	7	3	4	13	11	3	2	2	2	20	4	3	4	3	6
3548	25	1	3	1	50	6	3	3	12	9	1	2	2	3	24	5	5	4	4	6
4340	44	1	3	2	60	4	2	2	21	11	2	2	2	2	21	4	4	4	4	5
4375	25	2	3	1	62	4	3	1	14	5	1	1	1	1	12	3	2	2	3	2
1845	37	2	3	1	10	5	3	2	17	7	2	1	2	1	20	3	3	4	4	6
318	41	2	4	2	7	4	2	2	15	20	4	4	4	4	26	5	5	5	5	6
496	31	1	4	1	5	6	3	3	19	16	3	3	3	4	15	2	4	4	4	1
933	28	1	4	1	8	5	3	2	23	17	2	4	4	4	22	5	5	3	3	6
1146	25	2	4	1	7	2	1	1	16	17	3	4	4	3	17	3	2	3	4	5
1371	22	2	4	1	7	7	4	3	17	14	4	3	2	3	28	6	6	5	5	6
1502	53	2	4	1	8	6	4	2	15	20	4	4	4	4	29	6	5	6	6	6
1674	62	1	4	1	10	5	4	1	11	13	1	4	3	4	26	5	5	5	5	6
2285	27	2	4	1	27	4	2	2	28	13	3	2	2	3	13	3	2	2	2	4
2291	33	1	4	1	24	4	3	1	15	17	3	4	3	4	30	6	6	6	6	6
2444	27	1	4	1	27	4	2	2	17	14	4	2	1	3	20	4	4	5	2	5
2500	64	1	4	1	30	6	4	2	22	20	4	4	4	4	26	5	5	5	6	5
2643	26	2	4	1	19	7	4	3	20	20	4	4	4	4	26	5	5	5	5	6
2909	23	2	4	2	30	6	3	3	22	13	2	3	3	4	25	4	5	5	5	6
2927	18	2	4	2	30	3	2	1	19	6	2	1	1	1	11	1	4	2	3	1
2937	23	2	4	1	30	3	1	2	18	10	2	2	2	2	14	2	3	3	3	3
2953	47	2	4	1	28	6	3	3	23	12	3	2	2	3	21	5	3	4	3	6
2973	29	1	4	1	25	4	2	2	14	15	3	4	3	3	22	6	3	3	4	6
3042	29	1	4	1	52	3	2	1	17	13	3	2	3	3	26	5	5	5	5	6
3121	20	2	4	1	30	4	2	2	19	10	3	2	2	1	16	3	2	4	3	4
3136	29	2	4	2	56	4	2	2	13	8	1	1	1	3	24	5	4	4	5	6
3232	53	2	4	1	58	8	4	4	13	12	3	1	2	3	15	3	3	2	2	5
3256	33	2	4	1	40	6	3	3	23	15	3	3	3	3	25	4	6	4	6	5
3260	57	2	4	1	58	5	2	3	20	13	3	2	3	3	17	4	3	3	2	5
3380	62	2	4	1	64	5	3	2	20	10	2	2	2	2	29	6	6	6	5	6
3433	22	2	4	1	57	4	2	2	17	10	2	1	3	2	21	5	5	3	5	3
3450	58	2	4	1	57	5	3	2	13	13	3	3	2	3	29	6	6	6	5	6
3556	54	1	4	1	57	4	2	2	22	12	2	3	3	2	22	4	4	5	4	5
3595	20	2	4	2	60	8	4	4	20	6	1	1	1	2	11	2	1	3	2	3
3700	23	2	4	1	60	5	3	2	16	9	2	1	2	2	11	3	2	2	2	2
3922	23	2	4	1	59	4	2	2	15	11	3	1	2	3	15	1	3	3	4	4
3987	25	1	4	1	57	8	4	4	11	13	2	3	2	3	24	5	5	4	4	6
4052	18	2	4	1	59	3	2	1	26	15	3	3	3	3	13	2	3	3	3	2
4114	19	2	4	1	60	6	4	2	24	13	3	2	2	4	19	4	4	3	3	5
4235	24	2	4	1	63	4	2	2	28	11	2	2	2	3	20	4	3	4	3	6
4270	21	2	4	1	48	4	2	2	25	9	1	2	2	2	11	1	3	2	3	2
4386	51	2	4	1	60	3	1	2	29	5	1	1	1	1	8	2	1	2	1	2
282	40	2	4	2	8	4	2	2	21	14	2	3	3	3	27	5	4	6	6	6
909	52	1	4	1	8	4	3	1	20	20	4	4	4	4	30	6	6	6	6	6
1014	44	2	4	1	9	5	3	2	29	14	4	2	2	3	11	2	2	2	2	3
1138	52	2	4	1	7	6	3	3	26	16	4	3	3	3	22	3	5	4	5	5
2620	54	2	4	1	25	3	2	1	20	6	1	1	1	2	19	2	5	3	5	4
2880	47	2	4	2	30	6	4	2	24	16	4	3	3	3	27	5	5	5	6	6
2894	45	2	4	1	24	5	3	2	17	15	4	4	3	3	25	6	5	5	3	6
1267	21	2	4	2	9	5	2	3	25	15	4	2	3	2	18	4	3	3	3	5
2348	19	2	4	2	28	7	3	4	17	8	1	2	2	2	18	4	4	3	3	4
3652	20	2	4	1	61	4	2	2	22	5	1	1	1	1	10	2	2	2	2	2
4353	24	1	4	1	55	5	4	1	24	15	3	3	3	4	12	2	2	3	2	3
3	22	2	4	1	8	3	2	1	17	14	4	1	2	4	20	4	3	3	4	6
10	22	2	4	1	8	5	2	3	25	16	4	3	3	4	18	3	2	5	3	5
40	20	2	4	2	9	7	3	4	21	14	3	3	3	2	19	3	5	2	5	4
41	20	1	4	1	7	6	3	3	14	19	3	4	4	4	20	4	3	5	3	5
47	23	2	4	1	8	5	2	3	26	18	3	4	4	3	9	1	1	2	2	3
49	17	2	4	1	7	6	4	2	22	14	4	3	2	3	22	3	5	4	5	5
53	24	2	4	1	10	5	3	2	28	12	1	3	3	2	12	2	2	3	2	3
72	19	1	4	1	8	5	3	2	27	13	3	3	3	2	21	3	3	5	4	6
82	20	2	4	1	7	7	4	3	27	20	4	4	4	4	19	4	5	3	2	5
86	26	1	4	1	8	8	4	4	21	17	3	3	3	4	25	5	5	5	5	5
92	30	2	4	1	8	7	4	3	15	20	4	4	4	4	29	6	6	5	6	6
109	21	2	4	1	9	6	3	3	23	14	3	1	4	4	15	3	3	3	2	4
132	26	1	4	1	7	6	3	3	22	12	1	2	3	4	25	5	5	5	4	6
135	19	2	4	2	1	8	4	4	28	15	3	3	3	3	17	4	4	2	3	4
474	25	2	4	1	8	6	3	3	12	18	3	4	4	4	24	4	4	5	5	6
481	27	2	4	1	7	3	2	1	20	13	2	3	3	3	21	5	3	5	3	5
488	23	2	4	2	8	6	3	3	19	17	4	3	3	3	20	3	3	4	4	6
497	28	1	4	1	6	3	2	1	21	14	3	2	3	3	25	5	5	5	4	6
518	26	1	4	2	1	5	3	2	13	14	3	2	3	3	18	4	2	4	3	5
533	22	2	4	1	10	6	3	3	14	18	4	4	4	3	18	3	2	4	5	4
538	22	2	4	1	8	5	3	2	21	19	4	4	3	4	17	1	4	3	5	4
549	17	1	4	1	7	6	3	3	25	13	3	3	2	3	23	6	5	4	4	4
571	22	2	4	1	7	5	2	3	25	13	2	2	2	4	22	4	5	4	4	5
605	20	1	4	1	7	5	2	3	23	10	2	1	2	4	19	5	3	4	3	4
615	26	2	4	1	7	6	3	3	21	18	4	3	4	4	18	2	3	4	3	6
616	24	2	4	2	7	4	2	2	20	12	3	2	2	3	21	4	4	4	4	5
617	24	1	4	1	7	4	2	2	22	18	2	4	4	4	24	5	5	4	4	6
641	20	2	4	2	7	3	2	1	23	17	3	3	3	4	17	3	3	3	3	5
655	19	1	4	1	10	3	2	1	20	12	2	3	3	3	24	3	4	6	5	6
664	17	1	4	1	7	6	3	3	19	17	3	4	4	3	24	3	5	5	5	6
668	28	1	4	1	7	4	2	2	40	15	4	3	2	3	20	3	3	4	4	6
678	29	1	4	2	7	2	1	1	21	14	3	2	2	4	21	5	3	3	4	6
679	24	2	4	1	10	6	3	3	12	18	4	3	3	4	22	4	4	4	4	6
683	24	2	4	1	10	8	4	4	16	15	3	3	2	4	17	4	5	2	2	4
704	21	2	4	2	8	5	2	3	20	8	3	1	1	2	21	4	4	4	4	5
708	40	2	4	1	7	4	3	1	23	11	3	1	2	2	21	4	5	3	3	6
713	23	2	4	1	7	2	1	1	19	16	3	4	3	3	21	5	5	3	3	5
718	17	1	4	1	8	5	3	2	27	13	3	3	4	2	29	6	6	6	5	6
723	32	2	4	1	6	4	2	2	29	11	2	2	2	2	23	5	5	3	5	5
724	23	2	4	1	6	7	3	4	20	20	4	4	4	4	23	3	4	5	5	6
727	19	2	4	2	8	7	3	4	20	20	4	4	4	4	21	4	3	4	6	4
737	27	2	4	1	7	5	3	2	19	11	3	2	3	2	17	3	4	3	3	4
738	22	1	4	1	9	5	2	3	19	12	2	3	3	3	25	5	4	5	5	6
754	21	2	4	1	11	5	3	2	21	11	3	2	2	2	17	3	3	3	3	5
765	30	2	4	1	8	7	4	3	15	20	4	4	4	4	29	6	6	5	6	6
771	24	1	4	1	6	3	2	1	28	14	4	3	3	3	25	5	5	5	4	6
785	19	2	4	1	7	5	3	2	17	16	4	3	3	3	20	3	4	3	5	5
790	21	2	4	1	7	5	3	2	20	13	3	2	1	4	23	5	5	5	2	6
794	18	2	4	2	7	7	3	4	23	15	3	4	4	3	26	5	5	5	5	6
811	20	2	4	2	8	7	3	4	12	17	3	4	3	4	24	4	4	5	5	6
826	21	1	4	2	9	3	2	1	26	17	3	3	3	4	15	4	4	2	2	3
842	24	2	4	2	8	6	3	3	21	10	2	2	2	2	25	5	5	5	5	5
851	21	2	4	2	5	3	1	2	31	19	4	3	4	4	18	2	3	4	3	6
864	20	2	4	1	15	5	2	3	13	10	1	2	2	3	21	4	5	4	5	3
874	20	2	4	1	8	6	3	3	21	17	3	3	3	4	13	2	2	3	3	3
905	20	2	4	1	8	7	3	4	18	14	1	3	4	3	26	5	5	5	5	6
955	21	2	4	1	12	7	4	3	13	7	2	1	1	2	22	5	3	3	5	6
959	18	2	4	1	9	4	2	2	21	8	1	3	1	1	15	3	2	2	2	6
971	21	2	4	2	9	5	3	2	22	5	1	1	1	1	13	3	2	3	2	3
973	26	2	4	1	7	8	4	4	17	11	3	2	2	3	18	2	3	3	4	6
980	25	2	4	2	7	5	3	2	21	9	1	1	2	3	16	2	2	3	4	5
991	24	2	4	1	9	3	1	2	18	18	4	4	2	4	22	3	5	5	3	6
994	22	2	4	2	7	7	3	4	19	16	3	3	3	4	22	3	3	5	5	6
1001	21	1	4	1	8	6	3	3	20	10	2	1	2	3	17	4	2	4	2	5
1028	20	2	4	1	8	6	4	2	26	11	1	1	3	2	18	3	2	4	4	5
1029	23	2	4	2	9	8	4	4	19	9	4	1	1	1	13	3	3	3	2	2
1042	26	2	4	1	8	4	2	2	18	5	1	1	1	1	16	3	4	3	4	2
1075	21	2	4	1	7	6	3	3	13	14	1	3	3	4	26	5	5	5	5	6
1078	21	2	4	1	8	6	3	3	22	10	3	3	1	1	19	4	3	4	3	5
1081	21	2	4	2	7	3	2	1	23	15	3	3	3	3	24	4	5	4	5	6
1086	29	1	4	2	8	6	3	3	23	12	1	3	2	3	26	5	5	5	5	6
1096	20	2	4	1	7	6	3	3	34	17	1	4	4	4	9	3	2	1	2	1
1098	21	2	4	1	9	5	3	2	26	11	2	2	2	2	18	2	3	4	4	5
1132	24	2	4	1	9	5	4	1	16	9	3	1	1	3	26	5	5	5	5	6
1135	22	2	4	1	7	7	3	4	18	15	3	3	2	4	24	4	3	6	5	6
1140	28	1	4	2	8	2	1	1	29	19	3	4	4	4	20	3	3	5	4	5
1171	20	2	4	2	6	6	3	3	24	10	2	1	2	3	21	5	5	3	3	5
1252	20	2	4	1	8	7	4	3	22	9	2	1	2	2	19	4	4	3	3	5
1290	30	2	4	1	8	5	3	2	22	15	2	3	3	4	16	2	4	2	4	4
1351	27	2	4	1	7	7	4	3	26	19	3	4	4	4	22	2	3	5	6	6
1364	28	2	4	1	7	2	1	1	17	15	4	2	2	3	23	4	4	4	5	6
1379	25	2	4	2	7	5	3	2	17	14	3	2	3	3	22	5	4	4	4	5
1476	17	2	4	1	7	5	3	2	18	15	3	3	3	3	25	5	5	4	5	6
1547	23	2	4	2	9	4	2	2	14	12	1	3	2	3	12	2	2	2	2	4
1568	19	2	4	1	6	6	3	3	20	14	1	4	4	4	26	5	6	4	5	6
1578	24	1	4	1	11	5	3	2	21	11	1	3	2	3	22	5	5	4	3	5
1590	20	1	4	1	12	6	3	3	26	15	2	3	3	4	20	3	4	4	4	5
1593	27	2	4	1	7	3	2	1	17	8	1	1	1	4	22	3	2	5	6	6
1599	18	2	4	1	8	2	1	1	26	19	4	4	3	4	28	5	5	6	6	6
1602	20	1	4	1	9	5	3	2	23	16	3	4	3	4	19	2	4	4	5	4
1704	23	2	4	1	7	5	3	2	19	13	3	2	2	4	24	5	5	4	5	5
1925	21	2	4	2	7	3	2	1	23	15	3	3	3	3	24	4	5	4	5	6
1936	23	2	4	2	9	4	3	1	27	7	1	1	2	2	23	5	5	4	4	5
1943	24	2	4	2	8	3	2	1	14	16	1	4	4	4	13	1	1	3	3	5
1958	22	2	4	2	7	5	3	2	20	19	3	4	4	4	24	4	5	4	5	6
1959	22	2	4	1	7	5	3	2	15	9	1	2	2	3	24	5	4	4	5	6
1960	32	2	4	1		5	4	1	32	20	4	4	4	4	5	1	1	1	1	1
1968	22	1	4	1	8	6	4	2	20	15	1	4	4	4	24	6	6	4	4	4
1976	21	2	4	1	8	3	2	1	19	18	2	4	4	4	18	3	3	4	4	4
1983	31	2	4	1	9	5	2	3	43	10	2	3	2	2	23	4	4	5	5	5
2000	26	1	4	1	10	6	3	3	26	14	2	2	3	4	13	3	3	2	2	3
2018	31	2	4	1	7	4	3	1	20	15	3	3	3	3	16	4	2	3	2	5
2093	24	1	4	1	9	6	3	3	23	17	3	3	3	4	21	4	5	5	3	4
2114	23	2	4	1	8	5	4	1	31	17	1	4	4	4	15	3	1	3	2	6
2115	34	2	4	2	8	8	4	4	19	17	4	4	1	4	23	4	4	5	4	6
2210	19	2	4	1	10	4	3	1	20	16	3	4	2	4	22	4	4	4	4	6
2289	23	2	4	1	25	7	3	4	16	11	2	2	1	3	14	3	3	3	2	3
2292	19	2	4	2	21	7	4	3	14	8	3	1	1	2	17	4	4	2	4	3
2293	20	2	4	1	25	7	4	3	12	12	1	3	2	4	19	5	3	3	3	5
2294	18	2	4	2	28	4	2	2	18	8	2	2	1	2	24	6	5	4	3	6
2297	20	2	4	1	28	4	2	2	21	12	2	3	2	2	28	6	5	6	5	6
2298	18	2	4	1	30	5	2	3	29	7	2	1	1	1	9	1	2	2	2	2
2300	18	2	4	1	27	5	3	2	20	18	3	3	4	4	21	3	3	5	5	5
2301	18	2	4	1	29	3	2	1	28	14	3	3	2	3	15	3	3	2	2	5
2302	19	2	4	2	27	4	2	2	14	12	3	2	3	2	17	3	3	4	3	4
2303	18	2	4	1	28	5	2	3	24	9	2	2	1	2	15	3	3	2	4	3
2304	18	2	4	2	28	5	2	3	24	16	3	3	3	4	14	3	2	2	2	5
2305	19	2	4	2	28	6	4	2	16	11	2	1	2	2	18	3	3	4	3	5
2307	19	2	4	1	26	4	2	2	25	11	2	2	2	3	16	4	3	3	3	3
2309	18	2	4	1	26	7	4	3	20	6	1	1	1	2	11	3	2	2	2	2
2310	19	2	4	1	30	3	2	1	24	15	2	3	2	4	26	6	5	5	5	5
2311	19	2	4	2	28	5	3	2	24	13	2	3	3	3	25	4	5	5	5	6
2318	17	2	4	1	30	4	1	3	13	15	3	3	3	3	26	5	6	5	4	6
2320	26	2	4	1	27	2	1	1	12	19	3	4	4	4	26	5	5	5	5	6
2323	18	1	4	2	40	6	3	3	29	10	1	1	3	3	13	3	2	2	4	2
2324	20	2	4	1	26	5	3	2	17	12	3	2	2	3	13	3	3	2	3	2
2333	18	1	4	1	29	4	2	2	33	11	1	2	3	2	8	2	2	1	1	2
2334	18	2	4	1	28	5	3	2	20	11	2	2	2	2	18	4	3	3	3	5
2336	17	2	4	1	26	5	2	3	14	10	2	2	1	3	22	4	3	5	4	6
2338	20	2	4	1	16	5	3	2	27	8	2	2	1	2	15	4	2	3	2	4
2339	18	2	4	1	22	5	3	2	20	9	2	3	1	2	23	4	5	5	4	5
2343	26	2	4	1	28	5	3	2	21	11	1	2	2	4	24	5	5	4	5	5
2344	19	1	4	2	26	5	3	2	24	13	3	2	2	3	23	4	4	5	4	6
2347	26	2	4	1	32	5	3	2	16	7	2	2	1	1	18	2	2	5	4	5
2351	18	1	4	2	26	5	2	3	26	14	2	3	4	3	18	4	5	2	2	5
2355	20	2	4	2	26	6	3	3	15	12	3	2	2	2	17	3	3	3	4	4
2356	20	2	4	2	26	6	3	3	15	12	3	2	2	2	17	3	3	3	4	4
2367	25	2	4	1	25	6	3	3	21	12	2	3	2	3	18	4	4	3	3	4
2375	23	1	4	1	26	6	2	4	26	11	2	1	2	2	16	3	3	3	3	4
2378	19	1	4	2	28	6	3	3	15	13	2	3	3	3	22	4	6	2	4	6
2382	18	2	4	1	30	4	3	1	23	14	3	3	3	3	13	2	2	2	3	4
2384	19	2	4	2	26	4	3	1	20	10	1	2	2	2	23	5	5	3	4	6
2386	25	2	4	1	26	5	3	2	24	7	2	1	1	2	15	3	3	3	3	3
2387	19	1	4	1	19	6	3	3	20	8	3	1	1	2	18	3	4	3	4	4
2390	18	2	4	1	29	5	3	2	15	11	2	2	2	2	14	3	2	3	2	4
2391	26	2	4	1	27	5	2	3	11	14	3	2	3	3	25	4	5	5	5	6
2392	20	1	4	1	29	7	4	3	21	13	2	2	3	4	16	2	2	3	4	5
2393	18	2	4	1	28	5	2	3	24	9	2	2	1	2	11	3	2	2	2	2
2394	18	2	4	1	20	7	4	3	16	18	4	4	3	3	24	4	4	5	5	6
2407	18	2	4	1	28	6	2	4	18	9	2	2	2	2	27	6	5	5	5	6
2415	23	2	4	1	28	6	2	4	21	13	3	3	3	2	26	5	5	5	5	6
2421	19	2	4	1	25	6	4	2	19	17	4	3	2	4	28	6	6	5	5	6
2422	19	2	4	2	27	4	2	2	20	11	1	3	3	2	27	6	6	6	3	6
2428	18	2	4	1	23	5	3	2	17	13	2	3	2	3	15	3	3	2	3	4
2429	22	2	4	2	25	4	3	1	19	9	1	3	1	3	12	3	2	2	3	2
2436	20	2	4	2	26	5	2	3	25	6	1	1	1	1	9	2	2	1	2	2
2439	19	2	4	1		5	3	2	22	11	2	1	2	2	15	4	3	3	2	3
2441	20	1	4	2	26	8	4	4	15	10	2	2	1	2	26	6	5	5	4	6
2445	26	1	4	1	26	5	2	3	23	14	2	3	2	4	14	3	4	2	3	2
2447	19	2	4	1		6	3	3	23	19	3	4	4	4	13	4	4	1	3	1
2454	18	2	4	2	24	7	4	3	27	8	2	2	1	2	17	3	3	4	3	4
2455	18	2	4	1	23	4	2	2	29	6	1	1	1	1	14	2	2	3	3	4
2460	19	2	4	1	27	7	4	3	15	11	3	2	2	2	16	4	4	2	3	3
2463	20	1	4	1	30	4	3	1	25	12	2	3	2	2	14	3	3	3	2	3
2465	19	1	4	2		3	2	1	18	15	2	2	3	4	15	3	3	3	2	4
2467	19	2	4	1	27	4	2	2	21	11	3	2	2	3	11	2	2	2	2	3
2470	21	2	4	1	26	5	2	3	11	12	2	2	3	3	22	4	5	4	4	5
2471	25	2	4	2	26	5	2	3	11	15	2	3	4	4	28	6	6	5	5	6
2475	18	2	4	2	27	4	2	2	29	11	1	3	3	3	25	6	6	4	5	4
2478	18	2	4	2	28	5	3	2	22	13	3	2	3	3	18	4	2	4	3	5
2487	20	2	4	2	25	5	2	3	13	12	3	2	2	3	25	5	4	5	5	6
2497	19	2	4	2	24	4	2	2	14	13	3	3	3	3	19	3	3	3	4	6
2536	47	1	4	1	26	4	1	3	17	12	1	3	3	3	26	5	5	5	5	6
2539	20	2	4	2	27	4	2	2	23	9	2	2	2	2	20	4	4	4	4	4
2586	18	2	4	1	25	8	4	4	19	11	3	1	2	3	23	5	4	5	5	4
2617	19	2	4	2	29	6	3	3	19	20	4	4	4	4	26	6	6	4	5	5
2621	18	2	4	2	31	5	3	2	16	13	3	2	2	3	23	5	3	5	4	6
2624	18	2	4	2	29	6	3	3	20	6	1	1	2	1	14	4	2	2	3	3
2642	20	2	4	1	28	6	4	2	27	13	3	3	2	2	13	1	2	3	2	5
2682	23	2	4	1	28	3	1	2	18	16	3	3	3	4	20	3	5	4	4	4
2760	17	2	4	1	28	3	1	2	31	8	1	2	2	2	12	3	2	2	2	3
2767	25	2	4	1	27	4	3	1	25	7	1	1	2	2	13	3	5	2	2	1
2768	26	2	4	1	28	5	3	2	15	9	1	2	2	1	11	2	3	1	2	3
2773	24	2	4	2	29	4	2	2	19	14	3	2	3	3	19	4	3	4	3	5
2786	26	2	4	1	29	6	3	3	18	13	2	4	2	3	23	3	4	6	4	6
2790	21	2	4	2	29	4	2	2	14	8	2	1	1	2	22	4	3	5	4	6
2792	20	1	4	2		5	3	2	13	14	4	2	2	3	27	5	5	6	5	6
2793	23	2	4	2	30	4	2	2	20	8	2	1	1	2	13	3	2	3	2	3
2797	20	1	4	2	30	7	3	4	20	14	3	3	3	3	28	6	6	5	5	6
2798	20	1	4	2	32	3	2	1	23	13	3	3	2	3	20	4	4	4	3	5
2800	23	1	4	2		6	3	3	28	17	1	4	4	4	22	6	3	3	6	4
2809	20	2	4	2	28	7	3	4	20	14	2	3	2	4	18	3	4	4	2	5
2813	20	1	4	1	28	7	4	3	21	15	2	3	3	3	14	2	3	3	3	3
2821	20	2	4	2	30	4	2	2	27	13	2	2	4	3	24	4	5	5	5	5
2881	18	2	4	2	30	6	2	4	14	18	3	3	4	4	24	5	4	5	5	5
2883	20	2	4	2	34	4	2	2	18	13	3	2	1	3	15	4	3	3	2	3
2898	24	1	4	1	33	6	4	2	16	8	1	1	2	2	22	5	4	4	3	6
[truncated: 1,434 more rows]

## Sheet: label
	Num_id	Identification number
	Age	Age
	Gender	Male (1); Female (2)
	People living in the household	How many people, including you, are currently living in your household?
	Days of confinement	How many people, including you, are currently living in your household?
	Area of residence	Where do you live during the confinement? Rural area (1); Urban area (2)
	Healthy habits	Healthy habits
	Healthy habits_P17.1	Healthy diet (no excessive fat or sugar)
	Healthy habits_P17.2	Physical exercise (daily)
	Loneliness	Loneliness
	Coping humor	Coping humor
	Coping humor_P25.1	I have often found that my problems have been greatly reduced when I have tried to find something funny in them
	Coping humor_P25.3	I have often felt that if I am in a situation where I have to either cry or laugh, it’s better to laugh
	Coping humor_P25.4	I can usually find something to laugh or joke about even in crying situations
	Coping humor_P25.5	It has been my experience that humor is often a very effective way of coping with problems
	Mental health	Mental health
	Mental health_P26.1_R	How much time, during the last month have you been a very nervous person? (recoded)
	Mental health_P26.2	How much time, during the last month have you felt calm and peaceful?
	Mental health_P26.3_R	How much time, during the last month have you felt downhearted and blue? (recoded)
	Mental health_P26.4	How much time, during the last month have you been a happy person?
	Mental health_P26.5_R	How much time, during the last month have you felt so down in the dumps that nothing could cheer you up? (recoded)
